# Supplementary material for: Bis(2-{5-[(2-carb­oxy­phen­yl)sulfanylmeth­yl]-2,4-dimethyl­benzyl­sulfan­yl}benzoato-κ2 O,O′)bis­(pyridine-κN)iron(II)
Source: Acta Crystallogr Sect E Struct Rep Online. 2011 Jan 12;67(Pt 2):m159. doi: 10.1107/S1600536810054619 (PMC3051472; doi:10.1107/S1600536810054619)
Supplement: Supplementary file 1 [file e-67-0m159-sup1.cif]

##############################################################################
###                                                                        ###
###        Electronic paper (Acta Crystallographica Section E)             ###
###                                                                        ###
##############################################################################
#                                                                            #
# This CIF contains the data in a paper accepted for publication in Acta     #
# Crystallographica Section E. It conforms to the requirements of Notes      #
# for Authors for Section E, and has been peer reviewed under the auspices   #
# of the IUCr Commission on Journals.                                        #
#                                                                            #
# Full details of the Crystallographic Information File format               #
# are given in the paper "The Crystallographic Information File (CIF):       #
# a New Standard Archive File for Crystallography" by S. R. Hall, F. H.      #
# Allen and I. D. Brown [Acta Cryst. (1991), A47, 655-685].                  #
#                                                                            #
# The current version of the core CIF dictionary is obtainable from          #
# ftp://ftp.iucr.org/pub/cif_core.dic. The current version number is 2.4.    #
#                                                                            #
# Software is freely available for graphical display of the structure(s) in  #
# this CIF.  For information consult the CIF home page http://www.iucr.org/  #
# cif/home.html                                                              #
#                                                                            #
# This file may be used for bona fide research purposes within the           #
# scientific community so long as proper attribution is given to the journal # 
# article from which it was obtained.                                        #
#                                                                            #
##############################################################################
                                             
data_global
_audit_creation_method     'With SHELXTL software package'
_journal_date_recd_electronic     2010-12-20
_journal_date_accepted     2010-12-29
_journal_name_full     'Acta Crystallographica, Section E'
_journal_year     2011
_journal_volume     67
_journal_issue      2
_journal_page_first     m159
_journal_page_last     m159
_journal_paper_category     QM
_journal_coeditor_code     XU5127
_publ_contact_author_name     'Xu, Yumin'
_publ_contact_author_address
;
Department of Chemistry
North University
Taiyuan 030051
People's Republic of China
;
_publ_contact_author_email     yuminzaizher@126.com
_publ_section_title
;\
Bis(2-{5-[(2-carboxyphenyl)sulfanylmethyl]-2,4-dimethylbenzylsulfanyl}\
benzoato-\k^2^<i>O</i>,<i>O</i>')bis(pyridine-\k<i>N</i>)iron(II)
;
loop_
    _publ_author_name
    _publ_author_address
    'Xu, Yu-Min'
;
Department of Chemistry
North University of China
Taiyuan 030051
People's Republic of China
;
    'Hu, Tuo-Ping'
;
Department of Chemistry
North University of China
Taiyuan 030051
People's Republic of China
;
data_I
_chemical_name_systematic
;
Bis(2-{5-[(2-carboxyphenyl)sulfanylmethyl]-2,4-dimethylbenzylsulfanyl}benzoato-\
\k^2^<i>O</i>,<i>O</i>')bis(pyridine-\k<i>N</i>)iron(II)
;
_chemical_name_common     ?
_chemical_formula_moiety     'C58 H52 Fe N2 O8 S4'
_chemical_formula_sum     'C58 H52 Fe N2 O8 S4'
_chemical_formula_iupac     '[Fe (C24 H21 O4 S2)2 (C5 H5 N1)2]'
_chemical_formula_weight     1089.10
_chemical_melting_point     ?
_symmetry_cell_setting     orthorhombic
_symmetry_space_group_name_H-M     'P b c n'
_symmetry_space_group_name_HALL     '-P 2n 2ab'
loop_
    _symmetry_equiv_pos_as_xyz
    'x, y, z'
    '-x+1/2, -y+1/2, z+1/2'
    'x+1/2, -y+1/2, -z'
    '-x, y, -z+1/2'
    '-x, -y, -z'
    'x-1/2, y-1/2, -z-1/2'
    '-x-1/2, y-1/2, z'
    'x, -y, z-1/2'
_cell_length_a     16.987(5)
_cell_length_b     9.635(3)
_cell_length_c     31.982(10)
_cell_angle_alpha     90.00
_cell_angle_beta     90.00
_cell_angle_gamma     90.00
_cell_volume     5234(3)
_cell_formula_units_Z     4
_cell_measurement_reflns_used     3184
_cell_measurement_theta_min     2.4
_cell_measurement_theta_max     20.3
_cell_measurement_temperature     293(2)
_exptl_crystal_description     Prism
_exptl_crystal_colour     orange
_exptl_crystal_size_max     0.15
_exptl_crystal_size_mid     0.10
_exptl_crystal_size_min     0.10
_exptl_crystal_density_diffrn     1.382
_exptl_crystal_density_meas     ?
_exptl_crystal_density_method     'not measured'
_exptl_crystal_F_000     2272
_exptl_absorpt_coefficient_mu     0.506
_exptl_absorpt_correction_type     multi-scan
_exptl_absorpt_process_details     '(SADABS; Sheldrick, 1996)'
_exptl_absorpt_correction_T_min     0.9280
_exptl_absorpt_correction_T_max     0.9512
_exptl_special_details
;
;
_diffrn_ambient_temperature     293(2)
_diffrn_radiation_type     MoK\a
_diffrn_radiation_wavelength     0.71073
_diffrn_radiation_source     'fine-focus sealed tube'
_diffrn_radiation_monochromator     graphite
_diffrn_measurement_device_type     'Bruker APEXII CCD area-detector'
_diffrn_measurement_method     '\f and \w'
_diffrn_detector_area_resol_mean     ?
_diffrn_reflns_number     29090
_diffrn_reflns_av_R_equivalents     0.0731
_diffrn_reflns_av_sigmaI/netI     0.0630
_diffrn_reflns_theta_min     1.75
_diffrn_reflns_theta_max     27.44
_diffrn_reflns_theta_full     27.44
_diffrn_measured_fraction_theta_max     0.994
_diffrn_measured_fraction_theta_full     0.994
_diffrn_reflns_limit_h_min     -22
_diffrn_reflns_limit_h_max     18
_diffrn_reflns_limit_k_min     -11
_diffrn_reflns_limit_k_max     12
_diffrn_reflns_limit_l_min     -40
_diffrn_reflns_limit_l_max     41
_diffrn_standards_number     0
_diffrn_standards_interval_count     ?
_diffrn_standards_interval_time     0
_diffrn_standards_decay_%     0
_refine_special_details
;
Refinement of <i>F</i>^2^ against ALL reflections. The weighted <i>R</i>-factor
<i>wR</i> and goodness of fit <i>S</i> are based on <i>F</i>^2^, conventional
<i>R</i>-factors <i>R</i> are based on <i>F</i>, with <i>F</i> set to zero for
negative <i>F</i>^2^. The threshold expression of <i>F</i>^2^ >
\s(<i>F</i>^2^) is used only for calculating <i>R</i>-factors(gt) <i>etc</i>.
and is not relevant to the choice of reflections for refinement.
<i>R</i>-factors based on <i>F</i>^2^ are statistically about twice as large
as those based on <i>F</i>, and <i>R</i>- factors based on ALL data will be
even larger.
;
_reflns_number_total     5950
_reflns_number_gt     3431
_reflns_threshold_expression     I>2sigma(I)
_refine_ls_structure_factor_coef     Fsqd
_refine_ls_matrix_type     full
_refine_ls_R_factor_all     0.1026
_refine_ls_R_factor_gt     0.0474
_refine_ls_wR_factor_gt     0.0945
_refine_ls_wR_factor_ref     0.1135
_refine_ls_goodness_of_fit_ref     0.999
_refine_ls_restrained_S_all     0.999
_refine_ls_number_reflns     5950
_refine_ls_number_parameters     336
_refine_ls_number_restraints     0
_refine_ls_hydrogen_treatment     mixed
_refine_ls_weighting_scheme     calc
_refine_ls_weighting_details
         'calc w=1/[\s^2^(Fo^2^)+(0.0476P)^2^+0.3652P] where P=(Fo^2^+2Fc^2^)/3'
_atom_sites_solution_hydrogens     geom
_atom_sites_solution_primary     direct
_atom_sites_solution_secondary     difmap
_refine_ls_shift/su_max     0.000
_refine_ls_shift/su_mean     0.000
_refine_diff_density_max     0.293
_refine_diff_density_min     -0.236
_refine_ls_extinction_method     none
_refine_ls_extinction_coef     ?
loop_
    _atom_type_symbol
    _atom_type_description
    _atom_type_scat_dispersion_real
    _atom_type_scat_dispersion_imag
    _atom_type_scat_source
    'C' 'C' 0.0033 0.0016
                         'International Tables Vol C Tables 4.2.6.8 and 6.1.1.4'
    'H' 'H' 0.0000 0.0000
                         'International Tables Vol C Tables 4.2.6.8 and 6.1.1.4'
    'N' 'N' 0.0061 0.0033
                         'International Tables Vol C Tables 4.2.6.8 and 6.1.1.4'
    'O' 'O' 0.0106 0.0060
                         'International Tables Vol C Tables 4.2.6.8 and 6.1.1.4'
    'S' 'S' 0.1246 0.1234
                         'International Tables Vol C Tables 4.2.6.8 and 6.1.1.4'
    'Fe' 'Fe' 0.3463 0.8444
                         'International Tables Vol C Tables 4.2.6.8 and 6.1.1.4'
_computing_data_collection     'APEX2 (Bruker, 2007)'
_computing_cell_refinement     'SAINT-Plus (Bruker, 2007)'
_computing_data_reduction     'SAINT-Plus (Bruker, 2007)'
_computing_structure_solution     'SHELXTL (Sheldrick, 2008)'
_computing_structure_refinement     'SHELXTL (Sheldrick, 2008)'
_computing_molecular_graphics     'SHELXTL (Sheldrick, 2008)'
_computing_publication_material     'SHELXTL (Sheldrick, 2008)'
loop_
    _atom_site_type_symbol
    _atom_site_label
    _atom_site_fract_x
    _atom_site_fract_y
    _atom_site_fract_z
    _atom_site_U_iso_or_equiv
    _atom_site_adp_type
    _atom_site_calc_flag
    _atom_site_refinement_flags
    _atom_site_occupancy
    _atom_site_disorder_assembly
    _atom_site_disorder_group
    Fe Fe1 0.0000 0.74627(6) 0.2500 0.04331(16) Uani d S 1 . .
    S S2 -0.30599(4) 0.78127(7) 0.40440(2) 0.04618(19) Uani d . 1 . .
    S S3 0.04300(4) 0.89147(7) 0.38414(2) 0.0475(2) Uani d . 1 . .
    N N1 0.08272(13) 0.6062(2) 0.22545(7) 0.0479(6) Uani d . 1 . .
    O O1 0.09558(11) 0.9313(2) 0.25198(6) 0.0540(5) Uani d . 1 . .
    O O2 0.05286(11) 0.8060(2) 0.30437(5) 0.0499(5) Uani d . 1 . .
    O O3 -0.35938(12) 0.5896(2) 0.34618(6) 0.0610(6) Uani d . 1 . .
    O O4 -0.45225(12) 0.6383(2) 0.29905(6) 0.0617(6) Uani d . 1 . .
    C C1 0.09241(15) 0.9076(3) 0.29042(8) 0.0417(6) Uani d . 1 . .
    C C2 0.13707(15) 0.9951(3) 0.32090(8) 0.0396(6) Uani d . 1 . .
    C C3 0.19723(17) 1.0779(3) 0.30537(10) 0.0575(8) Uani d . 1 . .
    H H3A 0.2079 1.0777 0.2768 0.069 Uiso calc R 1 . .
    C C4 0.2413(2) 1.1602(4) 0.33156(11) 0.0749(10) Uani d . 1 . .
    H H4A 0.2820 1.2143 0.3209 0.090 Uiso calc R 1 . .
    C C5 0.22487(19) 1.1615(4) 0.37331(11) 0.0755(10) Uani d . 1 . .
    H H5A 0.2546 1.2171 0.3911 0.091 Uiso calc R 1 . .
    C C6 0.16505(17) 1.0818(3) 0.38954(10) 0.0582(8) Uani d . 1 . .
    H H6A 0.1545 1.0856 0.4180 0.070 Uiso calc R 1 . .
    C C7 0.12002(14) 0.9957(3) 0.36411(8) 0.0401(6) Uani d . 1 . .
    C C8 0.02048(16) 0.9718(3) 0.43415(8) 0.0519(8) Uani d . 1 . .
    H H8A 0.0658 0.9674 0.4525 0.062 Uiso calc R 1 . .
    H H8B 0.0062 1.0684 0.4302 0.062 Uiso calc R 1 . .
    C C9 -0.04780(15) 0.8916(3) 0.45280(8) 0.0409(6) Uani d . 1 . .
    C C10 -0.03712(15) 0.7868(3) 0.48216(8) 0.0426(6) Uani d . 1 . .
    C C11 0.04427(16) 0.7410(3) 0.49569(10) 0.0642(9) Uani d . 1 . .
    H H11A 0.0403 0.6564 0.5114 0.096 Uiso calc R 1 . .
    H H11B 0.0676 0.8118 0.5128 0.096 Uiso calc R 1 . .
    H H11C 0.0764 0.7259 0.4714 0.096 Uiso calc R 1 . .
    C C12 -0.10259(15) 0.7253(3) 0.49995(8) 0.0437(7) Uani d . 1 . .
    H H12A -0.0950 0.6574 0.5202 0.052 Uiso calc R 1 . .
    C C13 -0.17944(14) 0.7601(3) 0.48894(8) 0.0400(6) Uani d . 1 . .
    C C14 -0.24754(16) 0.6930(3) 0.51124(9) 0.0556(8) Uani d . 1 . .
    H H14A -0.2286 0.6178 0.5282 0.083 Uiso calc R 1 . .
    H H14B -0.2844 0.6580 0.4911 0.083 Uiso calc R 1 . .
    H H14C -0.2731 0.7603 0.5287 0.083 Uiso calc R 1 . .
    C C15 -0.19034(15) 0.8607(3) 0.45766(8) 0.0394(6) Uani d . 1 . .
    C C16 -0.12421(15) 0.9235(3) 0.44033(8) 0.0436(7) Uani d . 1 . .
    H H16A -0.1314 0.9896 0.4195 0.052 Uiso calc R 1 . .
    C C17 -0.27102(14) 0.9053(3) 0.44325(8) 0.0452(7) Uani d . 1 . .
    H H17A -0.2684 0.9975 0.4311 0.054 Uiso calc R 1 . .
    H H17B -0.3069 0.9080 0.4668 0.054 Uiso calc R 1 . .
    C C18 -0.40055(15) 0.8453(3) 0.39068(8) 0.0393(6) Uani d . 1 . .
    C C19 -0.43241(17) 0.9630(3) 0.40961(9) 0.0493(7) Uani d . 1 . .
    H H19A -0.4036 1.0091 0.4301 0.059 Uiso calc R 1 . .
    C C20 -0.50547(18) 1.0123(3) 0.39868(9) 0.0584(8) Uani d . 1 . .
    H H20A -0.5250 1.0916 0.4116 0.070 Uiso calc R 1 . .
    C C21 -0.55010(18) 0.9458(4) 0.36882(10) 0.0642(9) Uani d . 1 . .
    H H21A -0.6002 0.9779 0.3622 0.077 Uiso calc R 1 . .
    C C22 -0.51971(17) 0.8319(3) 0.34908(9) 0.0535(8) Uani d . 1 . .
    H H22A -0.5494 0.7876 0.3286 0.064 Uiso calc R 1 . .
    C C23 -0.44520(15) 0.7808(3) 0.35894(8) 0.0400(6) Uani d . 1 . .
    C C24 -0.41396(17) 0.6604(3) 0.33493(9) 0.0453(7) Uani d . 1 . .
    C C25 0.12280(17) 0.6396(3) 0.19087(9) 0.0557(8) Uani d . 1 . .
    H H25A 0.1064 0.7160 0.1754 0.067 Uiso calc R 1 . .
    C C26 0.18633(19) 0.5669(4) 0.17738(11) 0.0692(9) Uani d . 1 . .
    H H26A 0.2131 0.5947 0.1534 0.083 Uiso calc R 1 . .
    C C27 0.2106(2) 0.4539(4) 0.19880(13) 0.0750(10) Uani d . 1 . .
    H H27A 0.2545 0.4041 0.1901 0.090 Uiso calc R 1 . .
    C C28 0.1694(2) 0.4137(4) 0.23362(13) 0.0778(11) Uani d . 1 . .
    H H28A 0.1840 0.3350 0.2486 0.093 Uiso calc R 1 . .
    C C29 0.1056(2) 0.4935(4) 0.24592(10) 0.0650(9) Uani d . 1 . .
    H H29A 0.0776 0.4668 0.2696 0.078 Uiso calc R 1 . .
    H H4 -0.428(2) 0.561(4) 0.2852(12) 0.124(16) Uiso d . 1 . .
loop_
    _atom_site_aniso_label
    _atom_site_aniso_U_11
    _atom_site_aniso_U_22
    _atom_site_aniso_U_33
    _atom_site_aniso_U_12
    _atom_site_aniso_U_13
    _atom_site_aniso_U_23
    Fe1 0.0466(3) 0.0494(3) 0.0340(3) 0.000 0.0038(3) 0.000
    S2 0.0433(4) 0.0469(4) 0.0484(4) 0.0056(3) -0.0105(3) -0.0091(3)
    S3 0.0501(4) 0.0531(4) 0.0393(4) -0.0149(4) 0.0100(3) -0.0041(3)
    N1 0.0503(14) 0.0503(14) 0.0429(14) 0.0007(12) 0.0031(11) 0.0009(12)
    O1 0.0674(13) 0.0589(13) 0.0357(11) 0.0015(10) 0.0065(10) 0.0067(10)
    O2 0.0601(13) 0.0514(12) 0.0382(11) -0.0130(10) 0.0019(9) 0.0003(9)
    O3 0.0561(13) 0.0642(13) 0.0627(14) 0.0133(11) -0.0122(11) -0.0187(11)
    O4 0.0714(15) 0.0633(14) 0.0503(13) 0.0041(12) -0.0190(11) -0.0164(11)
    C1 0.0415(16) 0.0433(16) 0.0403(17) 0.0086(13) 0.0076(13) 0.0033(13)
    C2 0.0367(15) 0.0372(15) 0.0447(16) 0.0035(12) 0.0043(12) 0.0057(12)
    C3 0.0578(19) 0.0573(19) 0.0572(19) -0.0092(16) 0.0151(16) 0.0032(15)
    C4 0.066(2) 0.080(2) 0.079(3) -0.0352(19) 0.021(2) 0.000(2)
    C5 0.064(2) 0.089(3) 0.074(2) -0.038(2) 0.0041(18) -0.015(2)
    C6 0.0551(19) 0.069(2) 0.0500(18) -0.0194(16) 0.0049(15) -0.0061(16)
    C7 0.0343(15) 0.0415(15) 0.0446(16) -0.0018(12) 0.0030(12) -0.0001(12)
    C8 0.0484(18) 0.0641(19) 0.0432(17) -0.0151(15) 0.0091(13) -0.0108(15)
    C9 0.0411(16) 0.0500(16) 0.0315(14) -0.0089(13) 0.0049(12) -0.0065(13)
    C10 0.0353(15) 0.0589(17) 0.0338(15) -0.0024(13) -0.0019(12) -0.0091(13)
    C11 0.0410(17) 0.092(2) 0.059(2) 0.0014(17) -0.0071(15) 0.0007(18)
    C12 0.0450(16) 0.0540(17) 0.0320(14) -0.0026(13) -0.0015(12) 0.0045(12)
    C13 0.0360(15) 0.0489(16) 0.0350(15) -0.0041(12) 0.0016(11) -0.0074(13)
    C14 0.0441(17) 0.073(2) 0.0497(18) -0.0077(15) 0.0059(14) 0.0017(15)
    C15 0.0391(15) 0.0421(15) 0.0369(15) 0.0007(12) -0.0028(12) -0.0064(12)
    C16 0.0495(18) 0.0441(16) 0.0373(15) -0.0046(13) 0.0004(13) -0.0020(12)
    C17 0.0403(16) 0.0495(16) 0.0459(16) -0.0013(13) -0.0059(12) -0.0063(13)
    C18 0.0406(15) 0.0393(15) 0.0379(15) -0.0016(12) -0.0013(12) 0.0030(12)
    C19 0.0554(19) 0.0470(17) 0.0455(17) 0.0052(14) -0.0052(14) -0.0060(14)
    C20 0.064(2) 0.0540(18) 0.058(2) 0.0218(16) -0.0026(16) -0.0052(15)
    C21 0.053(2) 0.070(2) 0.070(2) 0.0189(17) -0.0132(17) 0.0002(18)
    C22 0.0482(18) 0.0578(19) 0.0544(19) 0.0003(15) -0.0136(14) -0.0019(16)
    C23 0.0406(15) 0.0391(15) 0.0401(15) -0.0011(12) -0.0001(12) 0.0027(12)
    C24 0.0423(17) 0.0480(17) 0.0457(18) -0.0079(14) -0.0008(14) -0.0030(14)
    C25 0.0549(19) 0.062(2) 0.0505(19) -0.0042(16) 0.0085(15) 0.0024(15)
    C26 0.053(2) 0.087(3) 0.068(2) 0.001(2) 0.0125(17) -0.015(2)
    C27 0.055(2) 0.082(3) 0.088(3) 0.012(2) -0.004(2) -0.029(2)
    C28 0.075(3) 0.064(2) 0.095(3) 0.011(2) -0.028(2) 0.002(2)
    C29 0.070(2) 0.068(2) 0.057(2) 0.0068(18) 0.0022(17) 0.0139(18)
_geom_special_details
;
All e.s.d.'s (except the e.s.d. in the dihedral angle between two l.s. planes)
are estimated using the full covariance matrix. The cell e.s.d.'s are taken
into account individually in the estimation of e.s.d.'s in distances, angles
and torsion angles; correlations between e.s.d.'s in cell parameters are only
used when they are defined by crystal symmetry. An approximate (isotropic)
treatment of cell e.s.d.'s is used for estimating e.s.d.'s involving l.s.
planes.
;
loop_
    _geom_bond_atom_site_label_1
    _geom_bond_atom_site_label_2
    _geom_bond_site_symmetry_2
    _geom_bond_distance
    _geom_bond_publ_flag
    Fe1 O1 . 2.412(2) y
    Fe1 O1 4 2.412(2) ?
    Fe1 O2 4 2.0400(18) ?
    Fe1 O2 . 2.0400(18) y
    Fe1 N1 4 2.100(2) ?
    Fe1 N1 . 2.100(2) y
    S2 C18 . 1.776(3) ?
    S2 C17 . 1.823(3) ?
    S3 C7 . 1.769(3) ?
    S3 C8 . 1.818(3) ?
    N1 C29 . 1.327(4) ?
    N1 C25 . 1.338(3) ?
    O1 C1 . 1.252(3) ?
    O2 C1 . 1.268(3) ?
    O3 C24 . 1.206(3) ?
    O4 C24 . 1.336(3) ?
    O4 H4 . 0.96(4) ?
    C1 C2 . 1.496(4) ?
    C2 C3 . 1.388(4) ?
    C2 C7 . 1.412(4) ?
    C3 C4 . 1.375(4) ?
    C3 H3A . 0.9300 ?
    C4 C5 . 1.365(4) ?
    C4 H4A . 0.9300 ?
    C5 C6 . 1.375(4) ?
    C5 H5A . 0.9300 ?
    C6 C7 . 1.391(4) ?
    C6 H6A . 0.9300 ?
    C8 C9 . 1.516(3) ?
    C8 H8A . 0.9700 ?
    C8 H8B . 0.9700 ?
    C9 C16 . 1.392(3) ?
    C9 C10 . 1.391(4) ?
    C10 C12 . 1.383(4) ?
    C10 C11 . 1.514(4) ?
    C11 H11A . 0.9600 ?
    C11 H11B . 0.9600 ?
    C11 H11C . 0.9600 ?
    C12 C13 . 1.393(3) ?
    C12 H12A . 0.9300 ?
    C13 C15 . 1.405(3) ?
    C13 C14 . 1.505(4) ?
    C14 H14A . 0.9600 ?
    C14 H14B . 0.9600 ?
    C14 H14C . 0.9600 ?
    C15 C16 . 1.391(3) ?
    C15 C17 . 1.508(3) ?
    C16 H16A . 0.9300 ?
    C17 H17A . 0.9700 ?
    C17 H17B . 0.9700 ?
    C18 C19 . 1.395(4) ?
    C18 C23 . 1.411(3) ?
    C19 C20 . 1.374(4) ?
    C19 H19A . 0.9300 ?
    C20 C21 . 1.377(4) ?
    C20 H20A . 0.9300 ?
    C21 C22 . 1.367(4) ?
    C21 H21A . 0.9300 ?
    C22 C23 . 1.394(4) ?
    C22 H22A . 0.9300 ?
    C23 C24 . 1.489(4) ?
    C25 C26 . 1.357(4) ?
    C25 H25A . 0.9300 ?
    C26 C27 . 1.350(5) ?
    C26 H26A . 0.9300 ?
    C27 C28 . 1.370(5) ?
    C27 H27A . 0.9300 ?
    C28 C29 . 1.386(5) ?
    C28 H28A . 0.9300 ?
    C29 H29A . 0.9300 ?
loop_
    _geom_angle_atom_site_label_1
    _geom_angle_atom_site_label_2
    _geom_angle_atom_site_label_3
    _geom_angle_site_symmetry_1
    _geom_angle_site_symmetry_3
    _geom_angle
    _geom_angle_publ_flag
    O2 Fe1 O2 4 . 147.21(11) ?
    O2 Fe1 N1 4 4 101.86(8) ?
    O2 Fe1 N1 . 4 99.04(8) ?
    O2 Fe1 N1 4 . 99.04(8) ?
    O2 Fe1 N1 . . 101.86(8) ?
    N1 Fe1 N1 4 . 100.07(13) ?
    C18 S2 C17 . . 103.62(12) ?
    C7 S3 C8 . . 103.45(13) ?
    C29 N1 C25 . . 117.1(3) ?
    C29 N1 Fe1 . . 122.5(2) ?
    C25 N1 Fe1 . . 119.7(2) ?
    C1 O2 Fe1 . . 98.68(16) ?
    C24 O4 H4 . . 108(2) ?
    O1 C1 O2 . . 120.6(3) ?
    O1 C1 C2 . . 121.0(2) ?
    O2 C1 C2 . . 118.3(2) ?
    C3 C2 C7 . . 119.9(3) ?
    C3 C2 C1 . . 117.7(2) ?
    C7 C2 C1 . . 122.4(2) ?
    C4 C3 C2 . . 121.0(3) ?
    C4 C3 H3A . . 119.5 ?
    C2 C3 H3A . . 119.5 ?
    C5 C4 C3 . . 119.3(3) ?
    C5 C4 H4A . . 120.3 ?
    C3 C4 H4A . . 120.3 ?
    C4 C5 C6 . . 121.0(3) ?
    C4 C5 H5A . . 119.5 ?
    C6 C5 H5A . . 119.5 ?
    C5 C6 C7 . . 121.3(3) ?
    C5 C6 H6A . . 119.4 ?
    C7 C6 H6A . . 119.4 ?
    C6 C7 C2 . . 117.5(2) ?
    C6 C7 S3 . . 122.3(2) ?
    C2 C7 S3 . . 120.3(2) ?
    C9 C8 S3 . . 106.88(18) ?
    C9 C8 H8A . . 110.3 ?
    S3 C8 H8A . . 110.3 ?
    C9 C8 H8B . . 110.3 ?
    S3 C8 H8B . . 110.3 ?
    H8A C8 H8B . . 108.6 ?
    C16 C9 C10 . . 118.3(2) ?
    C16 C9 C8 . . 119.3(3) ?
    C10 C9 C8 . . 122.4(2) ?
    C12 C10 C9 . . 119.0(2) ?
    C12 C10 C11 . . 119.5(3) ?
    C9 C10 C11 . . 121.6(3) ?
    C10 C11 H11A . . 109.5 ?
    C10 C11 H11B . . 109.5 ?
    H11A C11 H11B . . 109.5 ?
    C10 C11 H11C . . 109.5 ?
    H11A C11 H11C . . 109.5 ?
    H11B C11 H11C . . 109.5 ?
    C10 C12 C13 . . 123.1(3) ?
    C10 C12 H12A . . 118.4 ?
    C13 C12 H12A . . 118.4 ?
    C12 C13 C15 . . 118.0(2) ?
    C12 C13 C14 . . 119.8(2) ?
    C15 C13 C14 . . 122.2(2) ?
    C13 C14 H14A . . 109.5 ?
    C13 C14 H14B . . 109.5 ?
    H14A C14 H14B . . 109.5 ?
    C13 C14 H14C . . 109.5 ?
    H14A C14 H14C . . 109.5 ?
    H14B C14 H14C . . 109.5 ?
    C16 C15 C13 . . 118.5(2) ?
    C16 C15 C17 . . 119.2(2) ?
    C13 C15 C17 . . 122.2(2) ?
    C15 C16 C9 . . 122.9(3) ?
    C15 C16 H16A . . 118.5 ?
    C9 C16 H16A . . 118.5 ?
    C15 C17 S2 . . 108.51(18) ?
    C15 C17 H17A . . 110.0 ?
    S2 C17 H17A . . 110.0 ?
    C15 C17 H17B . . 110.0 ?
    S2 C17 H17B . . 110.0 ?
    H17A C17 H17B . . 108.4 ?
    C19 C18 C23 . . 117.5(2) ?
    C19 C18 S2 . . 121.7(2) ?
    C23 C18 S2 . . 120.7(2) ?
    C20 C19 C18 . . 121.4(3) ?
    C20 C19 H19A . . 119.3 ?
    C18 C19 H19A . . 119.3 ?
    C19 C20 C21 . . 120.9(3) ?
    C19 C20 H20A . . 119.6 ?
    C21 C20 H20A . . 119.6 ?
    C22 C21 C20 . . 119.1(3) ?
    C22 C21 H21A . . 120.5 ?
    C20 C21 H21A . . 120.5 ?
    C21 C22 C23 . . 121.5(3) ?
    C21 C22 H22A . . 119.3 ?
    C23 C22 H22A . . 119.3 ?
    C22 C23 C18 . . 119.7(2) ?
    C22 C23 C24 . . 118.8(2) ?
    C18 C23 C24 . . 121.5(2) ?
    O3 C24 O4 . . 122.7(3) ?
    O3 C24 C23 . . 124.1(2) ?
    O4 C24 C23 . . 113.2(3) ?
    N1 C25 C26 . . 122.9(3) ?
    N1 C25 H25A . . 118.5 ?
    C26 C25 H25A . . 118.5 ?
    C27 C26 C25 . . 119.8(3) ?
    C27 C26 H26A . . 120.1 ?
    C25 C26 H26A . . 120.1 ?
    C26 C27 C28 . . 119.0(3) ?
    C26 C27 H27A . . 120.5 ?
    C28 C27 H27A . . 120.5 ?
    C27 C28 C29 . . 118.2(3) ?
    C27 C28 H28A . . 120.9 ?
    C29 C28 H28A . . 120.9 ?
    N1 C29 C28 . . 122.9(3) ?
    N1 C29 H29A . . 118.5 ?
    C28 C29 H29A . . 118.5 ?
loop_
    _geom_torsion_atom_site_label_1
    _geom_torsion_atom_site_label_2
    _geom_torsion_atom_site_label_3
    _geom_torsion_atom_site_label_4
    _geom_torsion_site_symmetry_1
    _geom_torsion_site_symmetry_2
    _geom_torsion_site_symmetry_3
    _geom_torsion_site_symmetry_4
    _geom_torsion
    _geom_torsion_publ_flag
    O2 Fe1 N1 C29 4 . . . -146.8(2) ?
    O2 Fe1 N1 C29 . . . . 58.7(2) ?
    N1 Fe1 N1 C29 4 . . . -42.9(2) ?
    O2 Fe1 N1 C25 4 . . . 43.1(2) ?
    O2 Fe1 N1 C25 . . . . -111.5(2) ?
    N1 Fe1 N1 C25 4 . . . 147.0(2) ?
    O2 Fe1 O2 C1 4 . . . -39.76(14) ?
    N1 Fe1 O2 C1 4 . . . -168.90(15) ?
    N1 Fe1 O2 C1 . . . . 88.73(16) ?
    Fe1 O2 C1 O1 . . . . -7.3(3) ?
    Fe1 O2 C1 C2 . . . . 174.59(18) ?
    O1 C1 C2 C3 . . . . -16.7(4) ?
    O2 C1 C2 C3 . . . . 161.4(2) ?
    O1 C1 C2 C7 . . . . 163.4(2) ?
    O2 C1 C2 C7 . . . . -18.5(4) ?
    C7 C2 C3 C4 . . . . 0.6(4) ?
    C1 C2 C3 C4 . . . . -179.4(3) ?
    C2 C3 C4 C5 . . . . -0.8(5) ?
    C3 C4 C5 C6 . . . . 0.1(6) ?
    C4 C5 C6 C7 . . . . 0.9(6) ?
    C5 C6 C7 C2 . . . . -1.2(4) ?
    C5 C6 C7 S3 . . . . 179.7(3) ?
    C3 C2 C7 C6 . . . . 0.4(4) ?
    C1 C2 C7 C6 . . . . -179.6(2) ?
    C3 C2 C7 S3 . . . . 179.5(2) ?
    C1 C2 C7 S3 . . . . -0.5(3) ?
    C8 S3 C7 C6 . . . . 19.2(3) ?
    C8 S3 C7 C2 . . . . -159.9(2) ?
    C7 S3 C8 C9 . . . . 177.75(19) ?
    S3 C8 C9 C16 . . . . -82.8(3) ?
    S3 C8 C9 C10 . . . . 97.3(3) ?
    C16 C9 C10 C12 . . . . -4.5(4) ?
    C8 C9 C10 C12 . . . . 175.4(2) ?
    C16 C9 C10 C11 . . . . 176.8(2) ?
    C8 C9 C10 C11 . . . . -3.2(4) ?
    C9 C10 C12 C13 . . . . 2.1(4) ?
    C11 C10 C12 C13 . . . . -179.2(3) ?
    C10 C12 C13 C15 . . . . 1.3(4) ?
    C10 C12 C13 C14 . . . . -177.2(2) ?
    C12 C13 C15 C16 . . . . -2.1(4) ?
    C14 C13 C15 C16 . . . . 176.3(2) ?
    C12 C13 C15 C17 . . . . 179.6(2) ?
    C14 C13 C15 C17 . . . . -1.9(4) ?
    C13 C15 C16 C9 . . . . -0.4(4) ?
    C17 C15 C16 C9 . . . . 177.9(2) ?
    C10 C9 C16 C15 . . . . 3.8(4) ?
    C8 C9 C16 C15 . . . . -176.1(2) ?
    C16 C15 C17 S2 . . . . 98.4(2) ?
    C13 C15 C17 S2 . . . . -83.3(3) ?
    C18 S2 C17 C15 . . . . 179.62(18) ?
    C17 S2 C18 C19 . . . . -1.8(3) ?
    C17 S2 C18 C23 . . . . 176.1(2) ?
    C23 C18 C19 C20 . . . . 1.8(4) ?
    S2 C18 C19 C20 . . . . 179.7(2) ?
    C18 C19 C20 C21 . . . . 0.7(5) ?
    C19 C20 C21 C22 . . . . -2.0(5) ?
    C20 C21 C22 C23 . . . . 0.9(5) ?
    C21 C22 C23 C18 . . . . 1.6(4) ?
    C21 C22 C23 C24 . . . . -177.2(3) ?
    C19 C18 C23 C22 . . . . -2.9(4) ?
    S2 C18 C23 C22 . . . . 179.2(2) ?
    C19 C18 C23 C24 . . . . 175.8(2) ?
    S2 C18 C23 C24 . . . . -2.1(3) ?
    C22 C23 C24 O3 . . . . -163.3(3) ?
    C18 C23 C24 O3 . . . . 18.0(4) ?
    C22 C23 C24 O4 . . . . 17.1(4) ?
    C18 C23 C24 O4 . . . . -161.6(2) ?
    C29 N1 C25 C26 . . . . -2.6(4) ?
    Fe1 N1 C25 C26 . . . . 168.0(2) ?
    N1 C25 C26 C27 . . . . 1.2(5) ?
    C25 C26 C27 C28 . . . . 0.9(5) ?
    C26 C27 C28 C29 . . . . -1.6(5) ?
    C25 N1 C29 C28 . . . . 1.9(5) ?
    Fe1 N1 C29 C28 . . . . -168.5(3) ?
    C27 C28 C29 N1 . . . . 0.2(5) ?
loop_
    _geom_hbond_atom_site_label_D
    _geom_hbond_atom_site_label_H
    _geom_hbond_atom_site_label_A
    _geom_hbond_site_symmetry_A
    _geom_hbond_distance_DH
    _geom_hbond_distance_HA
    _geom_hbond_distance_DA
    _geom_hbond_angle_DHA
    O4 H4 O1 6_556 0.96(4) 1.77(4) 2.702(3) 162(4)
    C16 H16A O3 7_565 0.93 2.54 3.421(3) 158
