# Supplementary material for: Bis(2-{5-[(2-carb­oxy­phen­yl)sulfanylmeth­yl]-2,4-dimethyl­benzyl­sulfan­yl}benzoato-κ2 O,O′)bis­(pyridine-κN)iron(II)
Source: Acta Crystallogr Sect E Struct Rep Online. 2011 Jan 12;67(Pt 2):m159. doi: 10.1107/S1600536810054619 (PMC3051472; doi:10.1107/S1600536810054619)
Supplement: Supplementary file 2 [file e-67-0m159-Isup2.hkl]

# 
# h,k,l, Fc-squared, Fo-squared, sigma(Fo-squared) and status flag 
# 
data_I
_shelx_title ' x in Pbcn' 
_shelx_refln_list_code          4 
_shelx_F_calc_maximum      297.00 
_exptl_crystal_F_000      2272.00 
_reflns_d_resolution_high  0.7712 
 
loop_ 
 _symmetry_equiv_pos_as_xyz 
 'x, y, z' 
 '-x+1/2, -y+1/2, z+1/2' 
 'x+1/2, -y+1/2, -z' 
 '-x, y, -z+1/2' 
 '-x, -y, -z' 
 'x-1/2, y-1/2, -z-1/2' 
 '-x-1/2, y-1/2, z' 
 'x, -y, z-1/2' 
 
_cell_length_a    16.9870 
_cell_length_b     9.6346 
_cell_length_c    31.9820 
_cell_angle_alpha  90.000 
_cell_angle_beta   90.000 
_cell_angle_gamma  90.000 
 
_shelx_F_squared_multiplier     1.000 
 
loop_ 
 _refln_index_h 
 _refln_index_k 
 _refln_index_l 
 _refln_F_squared_calc 
 _refln_F_squared_meas 
 _refln_F_squared_sigma 
 _refln_observed_status 
   2   0   0    69141.64    72567.26   1555.67 o 
   4   0   0    10191.55     9169.98    172.20 o 
   6   0   0     2842.39     3043.65    139.85 o 
   8   0   0     7618.29     8020.97    313.21 o 
  10   0   0     1813.97     1834.42     91.79 o 
  12   0   0     3146.69     3079.27    127.68 o 
  14   0   0     2708.61     2812.73    136.46 o 
  16   0   0     1909.66     1960.31    194.96 o 
  18   0   0        7.96      201.91    117.44 o 
  20   0   0     1849.87     1761.28    220.25 o 
  22   0   0     1344.14     1469.03    229.56 o 
   1   1   0    25569.31    27864.65    435.12 o 
   3   1   0      253.39      413.18     24.15 o 
   5   1   0     4467.22     4734.53    115.88 o 
   7   1   0     5382.44     5965.16    102.13 o 
   9   1   0     2835.30     2892.65     75.00 o 
  11   1   0     7746.50     7635.50    140.83 o 
  13   1   0     2099.89     2051.72     80.30 o 
  15   1   0      178.88      202.43     58.69 o 
  17   1   0      276.03      282.96     70.03 o 
  19   1   0       37.31      -75.95     77.11 o 
  21   1   0      115.79      110.02     92.26 o 
   2   2   0      207.47      238.80     22.47 o 
   4   2   0    50811.05    52444.61    574.78 o 
   6   2   0     1532.04     1334.64     50.66 o 
   8   2   0     4165.48     4284.03     87.92 o 
  10   2   0     1110.29     1001.89     50.42 o 
  12   2   0      692.94      694.26     65.03 o 
  14   2   0      233.16      286.57     60.63 o 
  16   2   0     1305.30     1362.18     96.08 o 
  18   2   0        6.90       17.28     59.60 o 
  20   2   0     1003.20     1035.85    193.24 o 
   1   3   0     3056.72     3310.77     72.46 o 
   3   3   0    12396.31    13068.31    167.21 o 
   5   3   0     2247.44     2327.47     49.23 o 
   7   3   0    12209.77    12344.39    151.93 o 
   9   3   0     7751.41     7914.31    154.51 o 
  11   3   0     2217.86     1517.90    237.38 o 
  13   3   0      146.59      169.30     55.75 o 
  15   3   0      472.81      505.11     68.96 o 
  17   3   0       73.14      117.15     80.84 o 
  19   3   0      214.24      112.20    209.46 o 
  21   3   0      118.63      280.24    154.93 o 
   0   4   0        7.35       -8.22     14.18 o 
   2   4   0     2192.17     2436.86     57.90 o 
   4   4   0     2344.01     2366.00     57.43 o 
   6   4   0    13622.21    13609.87    166.36 o 
   8   4   0     3713.50     3717.82    134.03 o 
  10   4   0    10439.76     9688.68    356.93 o 
  12   4   0      622.87      642.31     65.99 o 
  14   4   0     1145.22     1244.30    205.39 o 
  16   4   0     2699.06     2674.05    164.93 o 
  18   4   0      113.94       84.81     84.91 o 
  20   4   0       19.59      -70.31     90.76 o 
   1   5   0    16051.64    15564.97    259.28 o 
   3   5   0       44.38       47.25     22.41 o 
   5   5   0      964.65      940.26     42.99 o 
   7   5   0      388.06      517.71     46.59 o 
   9   5   0      193.06      181.85     45.76 o 
  11   5   0      263.82      171.59     52.99 o 
  13   5   0     2741.21     2822.68    158.69 o 
  15   5   0        3.89       73.63     77.96 o 
  17   5   0      159.54      158.87    123.04 o 
  19   5   0      421.56      445.47    116.33 o 
   0   6   0    13768.08    12706.44    380.33 o 
   2   6   0      274.83      324.72     35.51 o 
   4   6   0      336.62      346.33     35.40 o 
   6   6   0     4808.46     4741.81    124.70 o 
   8   6   0     2339.69     2311.47    126.05 o 
  10   6   0      241.42      163.06     66.43 o 
  12   6   0       61.95       44.13     69.56 o 
  14   6   0       39.77       38.24     70.27 o 
  16   6   0       42.10      182.28     90.48 o 
  18   6   0       56.59      116.45     92.33 o 
   1   7   0       40.94       17.96     29.56 o 
   3   7   0      747.48      683.19     47.08 o 
   5   7   0     3855.70     3836.17    117.30 o 
   7   7   0     2044.00     1671.13    116.44 o 
   9   7   0      599.60      661.93    133.30 o 
  11   7   0       12.46       50.95     63.92 o 
  13   7   0      225.59      123.77     77.36 o 
  15   7   0      715.17      666.05    119.87 o 
  17   7   0      119.09       60.30     96.30 o 
   0   8   0     2663.24     2424.00    160.90 o 
   2   8   0     2987.27     3069.97     93.69 o 
   4   8   0      192.23      237.01     49.42 o 
   6   8   0     1001.25     1046.15    101.19 o 
   8   8   0      640.80      506.23     87.46 o 
  10   8   0       25.52       -4.92     62.14 o 
  12   8   0       16.23      -43.98     67.39 o 
  14   8   0        1.27       39.11     80.45 o 
  16   8   0      248.12      268.94    148.07 o 
   1   9   0      153.40      174.05     56.00 o 
   3   9   0      897.41      822.11     72.70 o 
   5   9   0      201.18      136.52     68.71 o 
   7   9   0      487.67      355.03     85.04 o 
   9   9   0      864.86      856.65    226.12 o 
  11   9   0     1446.66     1659.95    145.49 o 
  13   9   0      182.30      140.00     88.10 o 
  15   9   0       94.23      336.25    150.69 o 
   0  10   0      486.39      620.55    129.64 o 
   2  10   0        9.58       69.50     65.73 o 
   4  10   0      156.88       34.40     65.29 o 
   6  10   0      100.63       66.03     72.20 o 
   8  10   0       81.93       21.19    138.22 o 
  10  10   0      652.55      732.71    115.81 o 
  12  10   0      572.73      285.22    136.73 o 
   1  11   0      886.41      918.00    112.03 o 
   5  11   0       39.93      -49.18     69.12 o 
   7  11   0        2.53       20.49    122.41 o 
   9  11   0        2.92      -51.09     77.48 o 
   2  12   0       13.68       14.18    113.56 o 
   4  12   0       92.97       78.05    121.06 o 
   1   1   1     5936.20     6495.89     81.31 o 
   2   1   1      931.48      730.12     26.28 o 
   3   1   1    34911.71    37057.63    333.58 o 
   4   1   1     5883.93     6229.51     69.47 o 
   5   1   1     2415.86     2725.28     43.60 o 
   6   1   1     9321.91     9488.02     95.71 o 
   7   1   1     7973.48     7737.04     86.13 o 
   8   1   1        2.59        9.97     15.87 o 
   9   1   1     2252.69     2238.90     46.86 o 
  10   1   1      199.66      231.84     23.58 o 
  11   1   1     1018.19     1086.93     39.32 o 
  12   1   1      245.16      305.25     30.19 o 
  13   1   1      561.66      564.24     38.24 o 
  14   1   1     1403.62     1528.44     58.47 o 
  15   1   1      153.04      262.50     42.19 o 
  16   1   1      114.97      129.55     39.49 o 
  17   1   1      531.68      642.65     56.80 o 
  18   1   1      328.24      439.44     68.77 o 
  19   1   1      248.59      298.24     69.45 o 
  20   1   1       66.10       72.72     59.42 o 
  21   1   1       37.29       -6.36     87.82 o 
   1   2   1    11801.13    12677.83    138.56 o 
   2   2   1    18122.93    19008.56    181.45 o 
   3   2   1    18072.29    18557.23    180.50 o 
   4   2   1     1237.15     1221.01     29.80 o 
   5   2   1     2844.94     2749.91     38.14 o 
   6   2   1      236.83      276.97     17.78 o 
   7   2   1        2.02       12.06     13.90 o 
   8   2   1     2900.28     2744.47     52.06 o 
   9   2   1     3346.69     3314.55     60.09 o 
  10   2   1        0.27      -18.03     18.03 o 
  11   2   1      183.82      158.04     24.18 o 
  12   2   1     1125.33     1204.25     61.41 o 
  13   2   1        7.44      -23.12     31.32 o 
  14   2   1     1247.11     1211.72     60.98 o 
  15   2   1       15.86       43.27     36.26 o 
  16   2   1      196.17      213.68     43.43 o 
  17   2   1       53.90       94.41     41.60 o 
  18   2   1      112.97       85.82     45.20 o 
  19   2   1       67.16      159.99     60.38 o 
  20   2   1      197.71      128.09    136.96 o 
  21   2   1        4.32      -34.54    105.20 o 
   1   3   1       36.08       19.75     13.48 o 
   2   3   1      336.17      351.03     17.82 o 
   3   3   1      526.55      485.64     17.86 o 
   4   3   1     6305.88     5959.85     66.39 o 
   5   3   1    15349.09    15809.58    132.90 o 
   6   3   1      497.60      502.58     19.21 o 
   7   3   1    10073.75     9706.19     93.88 o 
   8   3   1      163.71      118.49     17.95 o 
   9   3   1      559.53      528.82     29.03 o 
  10   3   1     1684.16     1699.08     49.76 o 
  11   3   1        6.20       32.86     27.00 o 
  12   3   1      111.38       94.08     26.41 o 
  13   3   1     4454.21     4324.28    126.53 o 
  14   3   1     2156.52     2233.11    132.79 o 
  15   3   1      705.85      701.19     53.98 o 
  16   3   1      253.47      252.44     49.90 o 
  17   3   1      666.15      905.44     85.11 o 
  18   3   1       89.32      144.33     62.11 o 
  19   3   1      451.19      479.83     77.08 o 
  20   3   1       14.39      -11.64     69.22 o 
  21   3   1       15.95      -13.30     92.30 o 
   0   4   1      744.81      612.23    107.00 o 
   1   4   1      226.67      251.28     20.37 o 
   2   4   1      604.01      532.75     23.31 o 
   3   4   1        0.13        3.40     11.79 o 
   4   4   1      111.21      131.93     15.42 o 
   5   4   1       84.80       76.79     15.29 o 
   6   4   1     7192.65     6822.79     74.68 o 
   7   4   1     5642.64     5868.41     72.09 o 
   8   4   1     2039.56     1892.49     56.92 o 
   9   4   1      194.61      154.27     28.29 o 
  10   4   1        7.06       -5.72     29.53 o 
  11   4   1     1522.18     1374.56     64.84 o 
  12   4   1       99.07       84.46     29.49 o 
  13   4   1       40.01       50.57     31.99 o 
  14   4   1       22.32       39.76     37.79 o 
  15   4   1      102.25      135.78     50.41 o 
  16   4   1      644.05      486.62     81.48 o 
  17   4   1        0.16      -43.22     53.54 o 
  18   4   1      114.08      107.41     61.68 o 
  19   4   1      453.19      548.07     82.27 o 
  20   4   1       64.11      130.78     71.10 o 
   1   5   1     4794.30     4665.45     75.64 o 
   2   5   1       64.46       94.25     18.34 o 
   3   5   1     8299.40     8076.94     92.34 o 
   4   5   1     1090.83     1005.71     30.88 o 
   5   5   1      118.36       95.49     17.55 o 
   6   5   1     2170.97     2164.75     49.35 o 
   7   5   1     3309.11     3231.92     68.00 o 
   8   5   1       15.86       21.09     32.29 o 
   9   5   1     5025.70     4836.36     96.55 o 
  10   5   1      238.36      301.49     37.70 o 
  11   5   1     2269.86     2178.02     81.18 o 
  12   5   1        5.21       27.50     38.04 o 
  13   5   1     1938.20     2086.00     99.37 o 
  14   5   1       66.34      102.06     57.56 o 
  15   5   1       84.72      125.60     54.43 o 
  16   5   1      380.64      337.33     66.91 o 
  17   5   1       34.84       30.12     57.40 o 
  18   5   1      133.90       67.92     60.78 o 
  19   5   1        5.55      -15.44     64.22 o 
  20   5   1       16.23      -11.51     70.18 o 
   0   6   1     7966.32     7909.67    157.79 o 
   1   6   1      746.39      667.12     35.24 o 
   2   6   1       18.86        0.50     17.41 o 
   3   6   1      275.92      327.35     24.43 o 
   4   6   1      430.64      428.04     26.36 o 
   5   6   1      122.15      164.13     26.61 o 
   6   6   1      922.43      932.92     42.84 o 
   7   6   1     3287.53     3278.78    126.33 o 
   8   6   1      670.12      615.54     56.71 o 
   9   6   1      524.78      565.75     57.27 o 
  10   6   1        0.12       23.00     41.39 o 
  11   6   1      132.25      126.14     59.43 o 
  12   6   1      130.23      129.35     59.70 o 
  13   6   1      790.01      753.85     74.14 o 
  14   6   1       24.30      -42.88     47.07 o 
  15   6   1      125.50      140.71     77.21 o 
  16   6   1      110.50      120.22     58.46 o 
  17   6   1        0.24      -62.07     62.07 o 
  18   6   1       75.41       74.90     65.50 o 
  19   6   1       81.87       33.89     97.21 o 
   1   7   1     5554.13     5603.22     83.41 o 
   2   7   1       36.74       12.32     18.81 o 
   3   7   1     3775.13     3638.08     72.26 o 
   4   7   1        6.45       18.16     22.85 o 
   5   7   1      160.77      228.30     32.87 o 
   6   7   1      968.90      904.85     54.48 o 
   7   7   1      212.34      182.63     45.22 o 
   8   7   1      256.91      334.62     52.11 o 
   9   7   1      909.55      907.11     72.08 o 
  10   7   1      582.29      500.69     63.29 o 
  11   7   1      280.33      210.04     54.91 o 
  12   7   1      110.33       99.91     48.61 o 
  13   7   1      204.77      158.49     56.76 o 
  14   7   1        9.40      -49.31     49.31 o 
  15   7   1        1.26       -9.50     58.72 o 
  16   7   1      109.16      266.33     71.51 o 
  17   7   1        0.88       76.11     67.80 o 
  18   7   1       54.70       26.30    141.43 o 
   0   8   1     1181.28     1165.42     73.01 o 
   1   8   1      607.69      576.75     45.81 o 
   2   8   1        0.31       15.80     23.33 o 
   3   8   1      265.80      276.03     35.29 o 
   4   8   1      192.19      191.81     32.73 o 
   5   8   1       15.84        7.27     34.66 o 
   6   8   1      257.02      315.03     75.58 o 
   7   8   1     1139.21     1163.09     76.79 o 
   8   8   1      615.44      607.94     67.25 o 
   9   8   1       58.08       91.90     48.28 o 
  10   8   1       79.07      104.37     49.56 o 
  11   8   1      202.87      204.55     62.17 o 
  12   8   1      110.36      140.66     54.37 o 
  13   8   1       33.54       16.75     48.36 o 
  14   8   1      232.80      271.23     93.06 o 
  15   8   1       40.62       26.17     64.19 o 
  16   8   1        7.75       30.62     91.77 o 
   1   9   1       23.14       -1.49     21.98 o 
   2   9   1       11.99       -5.70     24.70 o 
   3   9   1       33.86       51.60     30.93 o 
   4   9   1      486.41      487.55     50.73 o 
   5   9   1     1908.20     1997.39     93.53 o 
   6   9   1       58.14        0.61     41.76 o 
   7   9   1     1396.31     1273.63     83.58 o 
   8   9   1        4.88       -9.45     73.80 o 
   9   9   1      305.48      285.92     61.25 o 
  10   9   1        0.01       26.84     49.58 o 
  11   9   1       92.89       25.12     54.36 o 
  12   9   1       33.42        4.71     55.07 o 
  13   9   1      127.89      116.02     86.30 o 
  14   9   1        0.25     -115.52    129.19 o 
  15   9   1      438.17      603.08    146.67 o 
   0  10   1      194.44      290.90     61.28 o 
   1  10   1      132.15       50.38     43.79 o 
   2  10   1      315.60      338.72     56.31 o 
   3  10   1      129.70      110.12     50.91 o 
   4  10   1        2.66      -41.71     41.71 o 
   5  10   1       10.58       33.22     45.39 o 
   6  10   1        4.20        0.31     56.54 o 
   7  10   1      476.28      476.59     67.68 o 
   8  10   1      554.65      462.20     67.65 o 
   9  10   1      273.94      256.49     62.97 o 
  10  10   1       19.13       24.13     55.42 o 
  11  10   1        0.55       -6.59     56.46 o 
  12  10   1      150.99       51.18     95.05 o 
  13  10   1        1.49      -88.81     88.81 o 
   1  11   1       59.34      108.09     52.22 o 
   2  11   1      198.28      193.42    108.32 o 
   3  11   1        1.40       19.00     70.36 o 
   4  11   1       65.05      186.01    115.82 o 
   5  11   1      150.36      149.27     55.53 o 
   6  11   1      256.32      229.76     61.65 o 
   7  11   1      168.96       79.89     57.23 o 
   8  11   1       28.83       44.97     56.95 o 
   9  11   1      160.54      136.13     63.40 o 
  10  11   1        3.40      -46.15     90.31 o 
   0  12   1       60.57      152.22    130.36 o 
   1  12   1      199.57      312.16     97.32 o 
   2  12   1       98.15      174.39     91.15 o 
   3  12   1        1.13        3.85     78.54 o 
   4  12   1       39.70       48.87    109.22 o 
   5  12   1        3.79      -87.27    102.45 o 
   6  12   1        0.45      -72.09    121.78 o 
   1   0   2    16693.86    16738.70    265.64 o 
   2   0   2    15903.19    17031.65    326.81 o 
   3   0   2       26.06       46.50     15.91 o 
   4   0   2    15743.10    16063.37    194.10 o 
   5   0   2    21448.56    21685.91    257.70 o 
   6   0   2      220.21      231.00     24.63 o 
   7   0   2     1800.18     1721.10     51.85 o 
   8   0   2     3358.57     3428.87     77.23 o 
   9   0   2    29389.08    29195.47    360.87 o 
  10   0   2     6764.17     6667.27    125.64 o 
  11   0   2      148.78      137.98     34.76 o 
  12   0   2     3920.92     3794.59    100.96 o 
  13   0   2      399.48      456.70     49.42 o 
  14   0   2     5278.21     4858.22    141.52 o 
  15   0   2       22.97       56.61     43.37 o 
  16   0   2        8.70       33.57     51.61 o 
  17   0   2     1447.42     1692.03    136.11 o 
  18   0   2      246.86      189.51     85.49 o 
  19   0   2      171.09      123.91     87.26 o 
  20   0   2       87.82       23.10     82.20 o 
  21   0   2       16.18       59.50    164.83 o 
  22   0   2       39.28     -120.51    120.51 o 
   1   1   2      669.99      563.44     16.57 o 
   2   1   2    37810.23    38889.59    494.42 o 
   3   1   2      540.46      503.76     17.42 o 
   4   1   2     2335.45     2199.51     37.14 o 
   5   1   2     3909.47     4133.29     51.74 o 
   6   1   2     7544.20     6843.70     81.34 o 
   7   1   2     1418.60     1483.87     36.96 o 
   8   1   2     1310.88     1413.00     36.35 o 
   9   1   2      500.35      577.15     28.14 o 
  10   1   2      137.98      117.29     21.46 o 
  11   1   2       87.61       65.47     23.25 o 
  12   1   2      117.82      132.32     26.61 o 
  13   1   2      687.57      735.96     39.43 o 
  14   1   2       65.76       72.67     32.67 o 
  15   1   2        2.91       44.19     36.32 o 
  16   1   2      328.55      367.24     47.40 o 
  17   1   2       53.69       19.24     49.15 o 
  18   1   2       12.38       43.75     51.95 o 
  19   1   2        0.11        2.66     56.03 o 
  20   1   2       21.15      105.89     71.49 o 
  21   1   2      137.35      174.93     93.04 o 
   0   2   2    29882.61    30724.63    487.06 o 
   1   2   2     5234.33     5583.94     71.88 o 
   2   2   2    37654.56    38484.45    321.09 o 
   3   2   2     8222.34     8700.24     91.13 o 
   4   2   2    26314.37    26946.60    237.25 o 
   5   2   2     1182.49     1249.96     25.33 o 
   6   2   2     7221.57     6814.75     75.91 o 
   7   2   2     5892.86     5921.36     72.21 o 
   8   2   2     8025.38     7871.16     91.03 o 
   9   2   2      700.03      665.81     32.93 o 
  10   2   2       55.70       76.76     16.72 o 
  11   2   2     2845.54     2762.87     61.18 o 
  12   2   2     1667.88     1683.81     54.58 o 
  13   2   2       53.77       51.15     34.27 o 
  14   2   2     4896.77     4549.41    157.62 o 
  15   2   2      672.48      701.46     52.42 o 
  16   2   2      596.09      643.11     54.98 o 
  17   2   2      164.08      109.63     58.65 o 
  18   2   2     1033.98      976.14     74.32 o 
  19   2   2      378.81      329.96     68.52 o 
  20   2   2        8.12       14.21     70.08 o 
  21   2   2       15.79       48.08     95.58 o 
   1   3   2      631.11      620.76     25.74 o 
   2   3   2       42.29       37.30     15.30 o 
   3   3   2      239.52      319.74     17.55 o 
   4   3   2       36.29       12.15     11.85 o 
   5   3   2      180.12      173.96     17.62 o 
   6   3   2     3123.59     2938.76     42.30 o 
   7   3   2     2459.43     2491.56     40.91 o 
   8   3   2      629.29      694.25     26.87 o 
   9   3   2       23.77       23.58     17.56 o 
  10   3   2        4.31       20.51     21.99 o 
  11   3   2       11.26       14.68     28.04 o 
  12   3   2       63.38      105.17     34.20 o 
  13   3   2        0.86      -32.27     32.27 o 
  14   3   2      513.99      546.63     48.84 o 
  15   3   2      230.18      168.03     36.17 o 
  16   3   2      719.36      645.15     69.87 o 
  17   3   2        0.48       17.02     43.42 o 
  18   3   2      286.88      345.15     67.97 o 
  19   3   2       46.31        7.46     58.69 o 
  20   3   2       20.67       50.67     98.23 o 
  21   3   2        4.21      -36.39     90.61 o 
   0   4   2     3637.84     3672.23     83.72 o 
   1   4   2       19.69       -3.54     13.71 o 
   2   4   2      411.83      447.09     23.39 o 
   3   4   2     3792.74     3914.12     53.54 o 
   4   4   2     3806.59     3747.32     52.30 o 
   5   4   2     6114.79     6192.75     85.93 o 
   6   4   2     2944.90     2620.87     42.82 o 
   7   4   2     7549.32     7263.98    112.79 o 
   8   4   2     5479.94     5254.27    134.47 o 
   9   4   2      802.83      760.77     40.32 o 
  10   4   2      605.56      629.49     41.81 o 
  11   4   2       75.71       77.81     37.18 o 
  12   4   2       26.30        9.55     31.67 o 
  13   4   2       18.86        3.08     38.35 o 
  14   4   2     1617.29     1794.34     92.59 o 
  15   4   2      559.21      554.50     58.27 o 
  16   4   2      402.50      379.09     64.94 o 
  17   4   2       76.57       19.34     53.80 o 
  18   4   2      632.42      695.00     82.52 o 
  19   4   2      265.40      273.89     71.09 o 
  20   4   2       99.04       68.33     67.50 o 
   1   5   2      518.78      595.04     27.45 o 
   2   5   2     2782.89     2740.18     52.02 o 
   3   5   2      610.44      631.44     25.84 o 
   4   5   2     2049.50     1920.66     45.77 o 
   5   5   2       36.49       65.81     16.85 o 
   6   5   2      800.63      787.03     33.60 o 
   7   5   2      104.67       47.67     28.51 o 
   8   5   2      753.57      720.58     46.82 o 
   9   5   2     1192.85     1129.49     74.81 o 
  10   5   2        3.80       71.65     30.54 o 
  11   5   2       66.78       74.18     33.73 o 
  12   5   2       74.36       54.12     44.21 o 
  13   5   2       97.93      143.97     35.62 o 
  14   5   2     1891.20     1898.42     98.38 o 
  15   5   2      277.22      241.00     86.15 o 
  16   5   2      467.16      580.99     75.66 o 
  17   5   2       54.14      -17.96     56.03 o 
  18   5   2      213.47      197.34     91.80 o 
  19   5   2        0.94       75.04     68.37 o 
  20   5   2       35.42      -41.43     78.70 o 
   0   6   2      365.70      255.52     38.36 o 
   1   6   2     2110.70     2004.03     45.51 o 
   2   6   2      769.44      807.47     34.63 o 
   3   6   2     1322.88     1240.03     36.88 o 
   4   6   2     1275.68     1226.79     41.53 o 
   5   6   2      701.55      669.42     33.80 o 
   6   6   2     1066.19     1050.10     59.96 o 
   7   6   2       95.58      137.12     35.15 o 
   8   6   2      540.45      483.03     55.46 o 
   9   6   2      844.18      859.54     68.94 o 
  10   6   2     3079.88     2744.31    104.90 o 
  11   6   2      123.19      163.97     50.52 o 
  12   6   2     2794.19     2712.70    120.98 o 
  13   6   2      303.23      171.39     53.60 o 
  14   6   2      822.58      736.06    141.67 o 
  15   6   2        6.89      -34.28     51.08 o 
  16   6   2       41.96       38.27     52.46 o 
  17   6   2      703.84      721.60     87.72 o 
  18   6   2        1.16       12.46     63.57 o 
  19   6   2      213.97      188.29    105.02 o 
   1   7   2       32.10       19.01     19.89 o 
   2   7   2      142.90      188.12     25.40 o 
   3   7   2      838.11      809.25     39.16 o 
   4   7   2     1523.87     1526.78     54.54 o 
   5   7   2      210.78      237.50     32.03 o 
   6   7   2     7403.21     7367.99    137.90 o 
   7   7   2      911.64     1064.37     97.93 o 
   8   7   2        3.26       13.80     39.91 o 
   9   7   2      436.48      570.84     62.59 o 
  10   7   2     1354.73     1273.37     94.65 o 
  11   7   2      387.96      332.05     60.75 o 
  12   7   2     1065.24      990.92    116.39 o 
  13   7   2      129.26      145.06     55.99 o 
  14   7   2       31.32       42.96     58.98 o 
  15   7   2        0.23      -35.31     56.11 o 
  16   7   2      145.96      183.71     65.05 o 
  17   7   2       19.66      -41.20     62.04 o 
  18   7   2       28.86      -88.18    153.13 o 
   0   8   2       17.71       19.55     24.94 o 
   1   8   2       24.85       31.07     19.91 o 
   2   8   2      758.58      743.87     40.58 o 
   3   8   2      223.09      195.18     32.92 o 
   4   8   2      140.36      133.40     35.28 o 
   5   8   2       30.73       74.22     33.18 o 
   6   8   2      110.58      150.23     45.49 o 
   7   8   2       72.80       79.77     43.23 o 
   8   8   2     2733.48     2769.54    107.88 o 
   9   8   2      258.02      320.90     58.82 o 
  10   8   2       17.80      -43.66     43.66 o 
  11   8   2       24.97      -44.81     44.81 o 
  12   8   2      217.25      364.28     75.68 o 
  13   8   2      121.78       69.63     51.69 o 
  14   8   2      375.84      278.43     67.56 o 
  15   8   2       16.01      -57.08     57.08 o 
  16   8   2       86.28       94.00     97.07 o 
   1   9   2      233.21      210.97     35.96 o 
   2   9   2     1602.60     1743.19     60.56 o 
   3   9   2      505.90      553.19     55.27 o 
   4   9   2      143.87      133.99     40.16 o 
   5   9   2      123.72       90.07     47.03 o 
   6   9   2      707.26      819.75     70.39 o 
   7   9   2       38.31       55.44     47.39 o 
   8   9   2      147.11       71.03     50.66 o 
   9   9   2       56.68       23.38     47.58 o 
  10   9   2        2.08       14.12     49.53 o 
  11   9   2        0.34       12.09     52.78 o 
  12   9   2       19.68       21.30     51.55 o 
  13   9   2       20.52       36.77     62.51 o 
  14   9   2      584.64      578.15     98.38 o 
  15   9   2       55.99       69.21    100.50 o 
   0  10   2       84.07       97.49     76.34 o 
   1  10   2       48.98       65.23     39.16 o 
   2  10   2      147.96      127.33     48.02 o 
   3  10   2     1099.98     1193.60    102.31 o 
   4  10   2     1251.74     1232.66    123.11 o 
   5  10   2        8.50       14.96     44.20 o 
   6  10   2       82.52       86.56     51.56 o 
   7  10   2        3.91      -52.77     52.77 o 
   8  10   2      396.02      339.91     65.66 o 
   9  10   2       25.48       16.43     52.37 o 
  10  10   2       28.96      -51.17     51.17 o 
  11  10   2       49.35      -19.30     56.06 o 
  12  10   2        3.75       48.57     72.62 o 
  13  10   2        8.26      -87.63     87.63 o 
   1  11   2       15.29       68.90     57.22 o 
   2  11   2        3.05       22.47     67.71 o 
   3  11   2        1.28      -51.88     63.37 o 
   4  11   2       22.93        1.49     64.34 o 
   5  11   2       81.91      111.87     77.34 o 
   6  11   2       27.28        7.65     54.09 o 
   7  11   2        7.36       30.40     62.80 o 
   8  11   2       19.09       38.66     55.38 o 
   9  11   2       24.21       50.37     61.28 o 
  10  11   2       98.66      -26.52     88.96 o 
   0  12   2      412.13      534.82    159.27 o 
   1  12   2      134.62      271.84     97.11 o 
   2  12   2       68.78      206.01     88.51 o 
   3  12   2       20.95       93.84     87.94 o 
   4  12   2       25.77       -0.18    117.53 o 
   5  12   2        5.14       38.72    118.44 o 
   1   1   3    22646.52    23540.16    264.63 o 
   2   1   3    34599.85    37137.82    475.42 o 
   3   1   3     1591.97     1496.68     28.16 o 
   4   1   3    12261.64    12841.69    123.37 o 
   5   1   3     3325.77     3011.61     43.27 o 
   6   1   3     2298.21     2441.20     40.80 o 
   7   1   3       41.34       52.72     13.96 o 
   8   1   3      839.37      887.95     33.25 o 
   9   1   3    11767.69    11573.23    123.43 o 
  10   1   3     1505.22     1519.07     44.34 o 
  11   1   3    10678.27     9990.86    118.96 o 
  12   1   3      218.34      238.39     28.95 o 
  13   1   3     2080.03     2084.92     56.63 o 
  14   1   3      932.97      966.69     55.90 o 
  15   1   3     2061.36     2227.75     77.55 o 
  16   1   3      300.64      285.18     45.96 o 
  17   1   3      113.54       52.41     46.80 o 
  18   1   3      460.11      449.00     60.79 o 
  19   1   3       36.73      159.57     61.36 o 
  20   1   3      186.18      203.03    128.56 o 
  21   1   3      299.78      329.73    115.99 o 
   0   2   3    59417.06    60743.18    756.27 o 
   1   2   3     3097.30     3025.98     48.85 o 
   2   2   3    12584.26    13137.63    123.10 o 
   3   2   3    88210.70    88405.99    714.72 o 
   4   2   3     5904.29     5846.25     71.91 o 
   5   2   3     3330.55     3299.67     48.32 o 
   6   2   3     1558.79     1734.39     31.78 o 
   7   2   3    11811.80    12851.75    125.90 o 
   8   2   3     5014.14     5209.13     69.85 o 
   9   2   3     1488.32     1616.10     40.64 o 
  10   2   3      563.00      547.17     29.13 o 
  11   2   3      352.13      346.56     31.10 o 
  12   2   3     5601.59     5483.24    118.11 o 
  13   2   3      726.06      736.12     57.60 o 
  14   2   3      723.28      784.86     53.18 o 
  15   2   3      224.93      260.96     42.56 o 
  16   2   3      440.48      403.93     48.57 o 
  17   2   3       65.23       78.29     47.01 o 
  18   2   3       90.72      149.12     51.96 o 
  19   2   3      154.20      203.98     63.65 o 
  20   2   3      105.78       89.27     69.84 o 
  21   2   3      366.73      409.12     89.57 o 
   1   3   3    17479.52    17557.81    175.25 o 
   2   3   3      104.23      118.54     14.51 o 
   3   3   3     7049.27     7141.54     80.53 o 
   4   3   3     5762.98     5425.79     72.19 o 
   5   3   3    48047.88    48079.83    383.51 o 
   6   3   3     1542.26     1559.60     37.13 o 
   7   3   3     2231.95     2199.51     44.87 o 
   8   3   3     1457.69     1444.46     35.14 o 
   9   3   3        7.27       20.40     20.48 o 
  10   3   3     1994.89     2009.66     54.23 o 
  11   3   3       42.71       11.29     26.08 o 
  12   3   3      748.69      706.50     71.31 o 
  13   3   3     3240.92     3364.94     87.41 o 
  14   3   3        1.44      -10.21     33.70 o 
  15   3   3     2575.94     2588.95    121.33 o 
  16   3   3        5.28       29.77     42.22 o 
  17   3   3      301.10      222.88     53.21 o 
  18   3   3      435.14      553.91     65.39 o 
  19   3   3      247.18      345.44     71.26 o 
  20   3   3       40.06       24.20     70.32 o 
  21   3   3      377.47      455.56    117.67 o 
   0   4   3     2870.58     3067.58     75.30 o 
   1   4   3     4564.71     4577.72     62.33 o 
   2   4   3     3172.44     3218.09     52.26 o 
   3   4   3      401.02      361.08     21.32 o 
   4   4   3     2333.95     2468.79     41.21 o 
   5   4   3       19.83       38.26     16.10 o 
   6   4   3     1918.13     1898.40     41.30 o 
   7   4   3     4504.22     4525.50     61.16 o 
   8   4   3       29.18       73.44     20.71 o 
   9   4   3      323.86      331.96     27.54 o 
  10   4   3     5096.01     4901.14     96.14 o 
  11   4   3      114.76      120.40     33.01 o 
  12   4   3      991.53     1119.21     63.39 o 
  13   4   3        2.67        9.28     38.17 o 
  14   4   3       88.01      188.58     45.12 o 
  15   4   3      202.77      177.52     47.16 o 
  16   4   3        9.03       13.23     44.32 o 
  17   4   3        1.13       29.10     53.82 o 
  18   4   3       94.78       89.61    108.49 o 
  19   4   3       64.37      114.48     66.60 o 
  20   4   3      281.08      239.25     76.18 o 
   1   5   3     7017.84     6952.53    104.39 o 
   2   5   3        2.28       12.31     15.77 o 
   3   5   3     1668.66     1711.10     42.22 o 
   4   5   3     2068.02     2043.15     41.50 o 
   5   5   3     3626.07     3501.88     55.16 o 
   6   5   3     2247.63     2339.85     55.32 o 
   7   5   3       42.50       31.16     26.09 o 
   8   5   3      216.14      182.63     34.07 o 
   9   5   3      410.01      431.80     44.64 o 
  10   5   3      907.18      865.67     56.73 o 
  11   5   3     1139.06     1190.24     64.82 o 
  12   5   3        6.16       42.78     38.22 o 
  13   5   3       10.56       76.90     42.77 o 
  14   5   3       81.49       89.91     51.98 o 
  15   5   3     1016.41     1106.47     94.61 o 
  16   5   3       40.53       35.08     56.84 o 
  17   5   3      392.12      343.55     71.06 o 
  18   5   3      268.03      262.47     70.46 o 
  19   5   3      137.60      123.06     72.15 o 
  20   5   3       53.35       90.74     82.43 o 
   0   6   3      179.50      154.56     30.41 o 
   1   6   3     2172.27     2236.18     59.42 o 
   2   6   3     2518.19     2428.52     54.12 o 
   3   6   3      168.89      169.08     23.61 o 
   4   6   3       96.45      113.85     21.82 o 
   5   6   3      574.15      552.29     32.20 o 
   6   6   3     1644.98     1600.28     62.57 o 
   7   6   3       36.90       51.96     29.65 o 
   8   6   3       42.32      -31.74     35.16 o 
   9   6   3      146.03      166.38     45.82 o 
  10   6   3      872.06      963.41     82.08 o 
  11   6   3      103.55      136.17     46.86 o 
  12   6   3       46.93       76.50     57.24 o 
  13   6   3       80.02       78.25     49.37 o 
  14   6   3      101.53      143.12     55.44 o 
  15   6   3        5.52       -8.11     52.48 o 
  16   6   3      277.93      313.65     68.63 o 
  17   6   3       12.41      -18.08     60.11 o 
  18   6   3      295.36      379.04     85.80 o 
  19   6   3       52.31       24.63     97.19 o 
   1   7   3       13.17       27.23     18.12 o 
   2   7   3      340.01      276.38     28.80 o 
   3   7   3       11.03      -11.27     20.77 o 
   4   7   3       37.39       24.42     26.90 o 
   5   7   3     1000.34      945.55     60.51 o 
   6   7   3      481.06      474.69     63.99 o 
   7   7   3     1685.36     1762.52     84.51 o 
   8   7   3     1044.66     1122.99     72.96 o 
   9   7   3     3732.95     3979.92    138.01 o 
  10   7   3      129.92      118.90     45.89 o 
  11   7   3     2847.31     2818.09    114.89 o 
  12   7   3       90.87       72.61     51.04 o 
  13   7   3     1753.00     1702.10    100.12 o 
  14   7   3        0.41       32.04     54.41 o 
  15   7   3      361.21      376.87     83.54 o 
  16   7   3      112.96       91.89     63.44 o 
  17   7   3       16.88       -5.80     64.23 o 
  18   7   3        6.39      -32.08    183.26 o 
   0   8   3     1555.43     1596.25     70.74 o 
   1   8   3       33.67       -7.04     22.23 o 
   2   8   3      288.67      285.85     36.69 o 
   3   8   3        8.85       15.78     26.77 o 
   4   8   3     1524.50     1613.20     68.54 o 
   5   8   3      363.59      313.68     54.22 o 
   6   8   3      201.99      172.19     45.78 o 
   7   8   3        2.29       90.24     45.47 o 
   8   8   3      336.02      284.77     55.24 o 
   9   8   3      427.19      439.45     84.30 o 
  10   8   3      113.58      147.95     81.78 o 
  11   8   3       29.49       -8.85     45.77 o 
  12   8   3      643.93      684.25     96.48 o 
  13   8   3        0.46      -42.16     48.16 o 
  14   8   3        5.82      -40.41     52.52 o 
  15   8   3        8.44      -54.86     54.86 o 
  16   8   3      135.74       90.12    127.15 o 
   1   9   3       49.50       62.58     29.35 o 
   2   9   3        0.08       35.52     28.82 o 
   3   9   3      392.93      449.71     54.54 o 
   4   9   3      483.13      508.25     50.68 o 
   5   9   3       42.37       21.52     43.68 o 
   6   9   3       62.37       88.66     46.77 o 
   7   9   3      763.33      668.35     69.62 o 
   8   9   3      166.18       69.47     49.78 o 
   9   9   3      129.51       55.82     50.06 o 
  10   9   3      203.19      187.95     81.33 o 
  11   9   3       28.06       38.98     53.68 o 
  12   9   3       35.29      -60.62     60.62 o 
  13   9   3       25.83       24.56     59.86 o 
  14   9   3        1.28      -62.60     91.23 o 
  15   9   3       26.78      -86.97     86.97 o 
   0  10   3     2309.59     2507.02    147.10 o 
   1  10   3        7.90      -35.44     35.44 o 
   2  10   3       15.20       -8.50     42.43 o 
   3  10   3       60.40       87.55     48.28 o 
   4  10   3       27.35       -5.01     44.11 o 
   5  10   3        1.34      -44.85     49.29 o 
   6  10   3       55.79      117.22     52.57 o 
   7  10   3       82.22       14.06     48.83 o 
   8  10   3      963.08      964.36     84.12 o 
   9  10   3       18.85      -43.22     48.33 o 
  10  10   3       13.39      -35.69     72.89 o 
  11  10   3        3.38      -52.99     52.99 o 
  12  10   3       23.83      -13.04     69.08 o 
  13  10   3       11.26     -105.25    105.25 o 
   1  11   3      603.12      709.93     85.34 o 
   2  11   3       55.28       49.54     59.08 o 
   3  11   3      904.18      648.51    103.00 o 
   4  11   3       69.75       85.76     60.01 o 
   5  11   3       22.11       -2.12     57.89 o 
   6  11   3      408.54      352.79     79.45 o 
   7  11   3      261.24      379.07     70.72 o 
   8  11   3      137.45      121.36     64.19 o 
   9  11   3       58.82      -10.76     57.62 o 
  10  11   3       57.77      -12.85     92.52 o 
   0  12   3       59.58       62.70    119.88 o 
   1  12   3       18.56       -2.80    113.65 o 
   2  12   3       71.91       98.91     88.21 o 
   3  12   3       98.61      326.85    138.49 o 
   4  12   3       17.17       56.97    116.36 o 
   5  12   3       77.21        3.71     86.25 o 
   0   0   4       95.73       43.54     22.40 o 
   1   0   4    20715.24    21193.41    483.87 o 
   2   0   4     1500.70     1629.75     73.63 o 
   3   0   4     3833.51     3747.42     73.80 o 
   4   0   4       78.21      133.56     32.89 o 
   5   0   4      727.46      701.73     38.03 o 
   6   0   4     1798.56     1704.59     49.70 o 
   7   0   4       16.71       34.17     21.73 o 
   8   0   4     3448.40     2998.42     73.93 o 
   9   0   4     1791.32     1592.31     58.09 o 
  10   0   4     9072.05     9037.60    152.62 o 
  11   0   4      929.82     1123.65     57.24 o 
  12   0   4    11116.81    10531.20    186.79 o 
  13   0   4      317.22      391.87     48.55 o 
  14   0   4       13.45       43.95     42.03 o 
  15   0   4     1002.32     1135.90    137.08 o 
  16   0   4        1.82       17.02     52.90 o 
  17   0   4      331.37      370.15    115.14 o 
  18   0   4      239.75      475.28     97.02 o 
  19   0   4      166.52      159.41     90.40 o 
  20   0   4       12.79       35.66     79.62 o 
  21   0   4        1.73     -107.78    126.12 o 
   1   1   4      283.88      325.46     17.34 o 
   2   1   4    14575.55    15220.11    147.73 o 
   3   1   4    16153.86    16923.28    143.27 o 
   4   1   4    12141.12    12000.54    109.66 o 
   5   1   4      435.44      411.96     18.60 o 
   6   1   4     1826.56     1822.38     35.68 o 
   7   1   4     3454.68     3821.27     55.73 o 
   8   1   4     2067.85     2044.74     42.84 o 
   9   1   4      117.80       86.59     20.09 o 
  10   1   4        7.69       47.63     21.32 o 
  11   1   4     3344.28     3308.22     63.58 o 
  12   1   4      450.94      499.59     33.46 o 
  13   1   4        8.22       -3.74     28.36 o 
  14   1   4     1388.46     1490.36     58.47 o 
  15   1   4      435.61      520.90     44.30 o 
  16   1   4       16.78       31.49     38.06 o 
  17   1   4        2.01      -16.01     44.38 o 
  18   1   4        2.97       32.27     47.32 o 
  19   1   4       14.83        8.73     62.75 o 
  20   1   4       38.63       34.61     67.20 o 
  21   1   4       60.29      195.16     77.02 o 
   0   2   4    33285.07    33705.95    434.89 o 
   1   2   4     2384.49     2201.40     38.74 o 
   2   2   4    38361.07    39723.01    359.94 o 
   3   2   4     6562.02     7050.54     80.63 o 
   4   2   4    10673.96    10250.81    108.98 o 
   5   2   4      851.74      994.06     27.57 o 
   6   2   4    12031.88    12689.01    113.95 o 
   7   2   4    16193.06    17372.72    160.13 o 
   8   2   4     9587.87     9658.25    105.23 o 
   9   2   4      868.92      879.68     31.99 o 
  10   2   4     1520.15     1453.29     44.11 o 
  11   2   4     1378.04     1395.72     49.14 o 
  12   2   4      571.34      651.16     40.34 o 
  13   2   4      539.91      548.14     40.86 o 
  14   2   4       15.03       41.05     32.12 o 
  15   2   4       16.21       19.40     30.24 o 
  16   2   4      574.29      557.54     72.16 o 
  17   2   4      107.45      141.41     50.14 o 
  18   2   4      728.99      824.24    117.49 o 
  19   2   4       38.43       88.79     57.11 o 
  20   2   4        4.37      -51.22     62.29 o 
  21   2   4       32.09       37.22     96.61 o 
   1   3   4      154.34      202.43     17.31 o 
   2   3   4      438.77      538.35     23.40 o 
   3   3   4     4214.19     4177.11     56.34 o 
   4   3   4     3508.46     3590.87     57.64 o 
   5   3   4       12.25       60.28     18.20 o 
   6   3   4      407.28      673.39     34.41 o 
   7   3   4      278.71      303.01     26.45 o 
   8   3   4       68.49       61.09     19.02 o 
   9   3   4      101.27       91.11     23.74 o 
  10   3   4       76.74       86.11     24.71 o 
  11   3   4      323.40      387.74     34.46 o 
  12   3   4      142.71      153.41     37.94 o 
  13   3   4     2512.38     2327.42     76.07 o 
  14   3   4       11.18       44.70     40.23 o 
  15   3   4      142.84      193.56     45.67 o 
  16   3   4      339.30      292.54     52.08 o 
  17   3   4       17.21       -3.65     44.48 o 
  18   3   4       82.08       99.76     49.63 o 
  19   3   4       26.81       11.26     51.52 o 
  20   3   4       17.60       60.49     71.58 o 
  21   3   4       15.75      -92.29     92.29 o 
   0   4   4     9423.76     8968.07    132.45 o 
   1   4   4     2329.85     2466.31     47.31 o 
   2   4   4    11583.97    11156.61    119.86 o 
   3   4   4     6109.89     7011.31     85.78 o 
   4   4   4     5207.44     5117.09     63.30 o 
   5   4   4     1749.27     1713.54     40.94 o 
   6   4   4     1163.37     1267.49     40.61 o 
   7   4   4      448.94      351.56     25.47 o 
   8   4   4     3653.52     3679.79     63.19 o 
   9   4   4       11.14      -16.86     21.03 o 
  10   4   4      324.24      328.77     37.11 o 
  11   4   4      102.49      112.65     51.10 o 
  12   4   4      215.40      191.41     41.86 o 
  13   4   4      679.94      687.77     57.51 o 
  14   4   4      272.13      240.86     47.90 o 
  15   4   4       86.63      107.05     46.70 o 
  16   4   4      294.40      275.54     54.74 o 
  17   4   4       91.77       46.54     48.06 o 
  18   4   4      557.96      464.02     73.96 o 
  19   4   4       68.62       98.06     97.34 o 
  20   4   4      236.36      103.14     70.29 o 
   1   5   4     6365.31     6333.11     89.78 o 
   2   5   4      281.52      388.28     24.77 o 
   3   5   4      450.98      593.66     28.52 o 
   4   5   4     1045.03      969.55     30.09 o 
   5   5   4     8006.94     8098.88    103.93 o 
   6   5   4      200.62      238.89     24.59 o 
   7   5   4      179.53      168.76     29.53 o 
   8   5   4     1922.92     1890.35     67.60 o 
   9   5   4     6023.68     5851.81    126.84 o 
  10   5   4     1552.99     1737.11     73.29 o 
  11   5   4      649.39      645.47     55.01 o 
  12   5   4     3500.24     3234.62    102.38 o 
  13   5   4      530.23      635.57     59.19 o 
  14   5   4       54.25      102.49     43.28 o 
  15   5   4        2.16      -41.68     41.68 o 
  16   5   4      482.79      525.37    114.33 o 
  17   5   4      137.24      213.25     67.70 o 
  18   5   4       10.52       -3.65     68.54 o 
  19   5   4        4.31      -49.21     64.42 o 
  20   5   4        2.83       58.06     81.39 o 
   0   6   4     7868.09     8467.73    147.24 o 
   1   6   4        0.06        1.51     15.40 o 
   2   6   4     2781.21     2691.52     55.46 o 
   3   6   4       11.85      -16.69     18.89 o 
   4   6   4      320.28      353.24     28.64 o 
   5   6   4      220.14      253.39     27.00 o 
   6   6   4       17.07       15.49     29.38 o 
   7   6   4       98.08      101.69     32.24 o 
   8   6   4     3212.55     2990.04    101.43 o 
   9   6   4      828.73      798.49     66.30 o 
  10   6   4     5083.45     5026.82    138.32 o 
  11   6   4      292.36      353.70     89.59 o 
  12   6   4     2339.39     2431.06    120.43 o 
  13   6   4       33.88       70.14     50.40 o 
  14   6   4      387.30      443.09     68.13 o 
  15   6   4        1.28      -30.71     60.69 o 
  16   6   4       19.55      -30.98     54.90 o 
  17   6   4        0.15       28.45     75.89 o 
  18   6   4      239.90      291.89     78.35 o 
  19   6   4       13.30        7.88     94.66 o 
   1   7   4      627.70      674.48     33.69 o 
   2   7   4        3.73        6.93     20.27 o 
   3   7   4      545.10      591.93     36.22 o 
   4   7   4     3432.12     3175.96     69.16 o 
   5   7   4       95.55      115.17     33.34 o 
   6   7   4      224.57      274.78     40.24 o 
   7   7   4     2214.79     2261.85     80.82 o 
   8   7   4        3.09       -6.36     38.52 o 
   9   7   4       62.48       68.01     44.92 o 
  10   7   4       90.04       37.77     61.96 o 
  11   7   4       81.60      -44.50     44.50 o 
  12   7   4       10.19       40.53     50.94 o 
  13   7   4      606.12      579.76     74.65 o 
  14   7   4       82.92       83.96     57.13 o 
  15   7   4      157.59      134.04     63.03 o 
  16   7   4      101.25       57.72     59.24 o 
  17   7   4       33.00        2.40     65.74 o 
  18   7   4       65.64      -34.92     94.71 o 
   0   8   4      278.23      344.31     38.94 o 
   1   8   4       21.31        9.20     22.26 o 
   2   8   4      207.48      165.85     35.55 o 
   3   8   4      628.95      658.61     44.07 o 
   4   8   4      410.71      374.13     43.94 o 
   5   8   4      768.41      731.86     53.62 o 
   6   8   4     1094.18     1064.15     89.59 o 
   7   8   4        4.61      -12.17     41.15 o 
   8   8   4       29.27        7.57     56.00 o 
   9   8   4       61.30      175.41     51.58 o 
  10   8   4      791.51      947.69     88.24 o 
  11   8   4       14.75      -18.96     44.53 o 
  12   8   4      375.05      310.13     63.94 o 
  13   8   4       60.30      114.06     58.26 o 
  14   8   4      238.63      262.47     69.05 o 
  15   8   4        0.14       51.07     62.23 o 
  16   8   4       25.21      -86.97     93.55 o 
   1   9   4     1335.39     1327.04    118.84 o 
   2   9   4       44.72       24.08     30.68 o 
   3   9   4      538.27      505.62     46.50 o 
   4   9   4     1737.10     1628.36     75.89 o 
   5   9   4     1400.27     1462.13     83.20 o 
   6   9   4      342.22      296.12     57.36 o 
   7   9   4      176.96      108.52     73.33 o 
   8   9   4       60.98       11.89     47.00 o 
   9   9   4       15.26       66.01     61.57 o 
  10   9   4        9.88      -40.89     47.32 o 
  11   9   4      165.29      191.91     61.48 o 
  12   9   4       44.07       67.46     56.98 o 
  13   9   4       13.03       21.96     58.29 o 
  14   9   4       86.37        5.21     91.09 o 
  15   9   4      170.52       14.31     99.01 o 
   0  10   4      839.42      829.65    100.50 o 
   1  10   4      174.07      208.61     52.26 o 
   2  10   4      270.70      252.42     47.58 o 
   3  10   4       61.53       34.30     46.56 o 
   4  10   4      378.40      482.67     55.04 o 
   5  10   4       20.18       53.56     47.13 o 
   6  10   4     1455.85     1531.39    165.96 o 
   7  10   4        4.15       -3.28     47.90 o 
   8  10   4       25.27      -21.07     50.64 o 
   9  10   4        1.61        7.46     52.33 o 
  10  10   4       38.14      -14.49     54.07 o 
  11  10   4       38.23      100.92     60.99 o 
  12  10   4      145.62      126.85    101.63 o 
   1  11   4      293.75      258.53     66.46 o 
   2  11   4      228.54      224.36     66.20 o 
   3  11   4      305.84      363.57     88.99 o 
   4  11   4       34.50      136.36     61.86 o 
   5  11   4       70.75       77.01     59.53 o 
   6  11   4       14.27      -31.51     52.11 o 
   7  11   4       55.32      105.01     61.66 o 
   8  11   4        0.07      -16.42     57.02 o 
   9  11   4      128.45      108.16     62.43 o 
  10  11   4       12.68      -56.77     94.49 o 
   0  12   4      138.51      142.38    120.24 o 
   1  12   4       10.83       41.05     88.88 o 
   2  12   4       22.12       77.78    120.70 o 
   3  12   4        9.59       41.09     86.94 o 
   4  12   4       96.72       53.86    158.55 o 
   5  12   4        3.94      -66.75     78.98 o 
   1   1   5    79063.98    81610.42    708.22 o 
   2   1   5    16962.54    17370.14    145.43 o 
   3   1   5    12909.94    12817.76    114.75 o 
   4   1   5    12623.13    12196.33    131.90 o 
   5   1   5     1247.88     1283.01     29.22 o 
   6   1   5      989.44      983.15     27.61 o 
   7   1   5     1674.13     1441.25     34.66 o 
   8   1   5     1915.92     1877.99     41.82 o 
   9   1   5     2967.89     2740.22     52.12 o 
  10   1   5       57.52       34.09     17.72 o 
  11   1   5     1940.70     1968.90     71.15 o 
  12   1   5     6885.25     6703.34    103.37 o 
  13   1   5     1511.41     1591.05     56.85 o 
  14   1   5     1183.71     1190.82     69.12 o 
  15   1   5      543.40      522.53     45.50 o 
  16   1   5        3.47       -5.15     37.42 o 
  17   1   5       88.27       -4.77     43.31 o 
  18   1   5       10.07      -51.97     51.97 o 
  19   1   5      105.38      168.53     72.49 o 
  20   1   5      442.38      494.92     89.54 o 
  21   1   5      179.21      207.46     84.14 o 
   0   2   5    63606.44    66782.86    833.69 o 
   1   2   5    20435.89    20693.04    217.57 o 
   2   2   5    38545.16    39623.81    333.49 o 
   3   2   5    14062.28    14499.09    152.36 o 
   4   2   5     4223.67     4106.69     60.18 o 
   5   2   5      359.27      348.53     22.63 o 
   6   2   5      196.84      246.78     17.23 o 
   7   2   5     8961.55     9470.14    100.49 o 
   8   2   5      669.68      625.91     26.09 o 
   9   2   5     2982.62     2840.68     52.29 o 
  10   2   5      213.83      207.80     23.56 o 
  11   2   5      236.97      237.20     29.65 o 
  12   2   5      200.57      237.28     32.26 o 
  13   2   5      450.08      445.00     39.93 o 
  14   2   5        9.55       16.03     33.52 o 
  15   2   5      183.25      132.49     43.94 o 
  16   2   5       33.64       62.70     44.23 o 
  17   2   5      245.74      252.46     57.17 o 
  18   2   5       77.97       53.84     53.60 o 
  19   2   5       14.79       91.08     76.93 o 
  20   2   5       16.30      -29.25     67.85 o 
  21   2   5       30.45      142.65     77.60 o 
   1   3   5      202.93      138.79     16.82 o 
   2   3   5     3859.01     3893.79     62.19 o 
   3   3   5    12080.73    11677.45    130.79 o 
   4   3   5    17946.43    17673.23    174.26 o 
   5   3   5    27281.54    28034.28    258.87 o 
   6   3   5     1383.18     1475.09     39.08 o 
   7   3   5      973.10      992.56     33.33 o 
   8   3   5     1000.97      955.96     35.24 o 
   9   3   5      393.43      360.98     29.55 o 
  10   3   5     1033.39     1036.09     42.55 o 
  11   3   5      155.71      179.63     30.73 o 
  12   3   5     1759.04     1593.09     69.80 o 
  13   3   5      640.85      630.85     55.38 o 
  14   3   5       49.76       27.92     39.52 o 
  15   3   5       18.36      -26.67     38.36 o 
  16   3   5       74.87       89.89     44.80 o 
  17   3   5      932.95     1026.17     73.80 o 
  18   3   5       23.95       57.17     49.27 o 
  19   3   5      212.75      222.37     58.08 o 
  20   3   5        0.43        5.24     60.71 o 
  21   3   5       19.25       -1.66     78.19 o 
   0   4   5     9190.30     9166.82    134.25 o 
   1   4   5     8999.57     9054.59    100.76 o 
   2   4   5     1206.35     1456.32     34.15 o 
   3   4   5      147.47      119.10     16.86 o 
   4   4   5     2796.64     2798.56     59.70 o 
   5   4   5     4636.94     4369.04     66.43 o 
   6   4   5      618.39      605.14     32.09 o 
   7   4   5     1301.44     1287.17     44.47 o 
   8   4   5      377.13      427.80     28.52 o 
   9   4   5      307.86      321.39     35.45 o 
  10   4   5       79.33       81.93     36.10 o 
  11   4   5     1749.25     1614.82     70.20 o 
  12   4   5        9.70       39.94     38.54 o 
  13   4   5      321.81      288.40     48.34 o 
  14   4   5       75.51      131.47     43.35 o 
  15   4   5      386.76      379.68     54.32 o 
  16   4   5        8.64       -2.11     44.36 o 
  17   4   5        2.82      -43.66     43.66 o 
  18   4   5       92.49      107.24     51.64 o 
  19   4   5      319.14      383.31     76.57 o 
  20   4   5        2.02      -38.15     64.66 o 
   1   5   5     6097.48     5800.17     79.65 o 
   2   5   5      157.09      173.22     18.32 o 
   3   5   5     5355.93     5343.07     77.33 o 
   4   5   5      872.36      802.68     30.80 o 
   5   5   5       47.61       44.30     19.79 o 
   6   5   5     3052.88     2787.00     66.32 o 
   7   5   5     3041.18     2750.70     68.09 o 
   8   5   5       10.83       52.54     29.41 o 
   9   5   5      439.99      617.91     55.08 o 
  10   5   5      672.11      653.30     74.74 o 
  11   5   5        3.24      -11.11     36.47 o 
  12   5   5      423.01      494.21     54.41 o 
  13   5   5      127.95       90.41     43.34 o 
  14   5   5       64.91       88.02     56.72 o 
  15   5   5      360.14      364.03     56.23 o 
  16   5   5      149.79       94.30     58.24 o 
  17   5   5      300.66      299.53     79.50 o 
  18   5   5      103.36      107.44     63.03 o 
  19   5   5      411.68      485.73     84.18 o 
  20   5   5       56.00       80.09    100.93 o 
   0   6   5        0.04       10.87     24.16 o 
   1   6   5     1787.83     1694.46     45.99 o 
   2   6   5      163.69      211.24     22.44 o 
   3   6   5       62.77       64.92     21.63 o 
   4   6   5       83.13       68.62     28.72 o 
   5   6   5      414.23      406.45     35.55 o 
   6   6   5       48.63       38.10     27.83 o 
   7   6   5     1617.95     1685.79     66.56 o 
   8   6   5       12.05       61.64     39.19 o 
   9   6   5      674.43      692.57     91.50 o 
  10   6   5      167.21      178.31     54.50 o 
  11   6   5       11.06       45.30     44.48 o 
  12   6   5        0.87       69.26     40.85 o 
  13   6   5      169.13      152.04     45.46 o 
  14   6   5       73.34       39.19     49.95 o 
  15   6   5      987.53     1098.10     90.20 o 
  16   6   5      102.08        6.26     56.96 o 
  17   6   5      127.61      149.79     66.73 o 
  18   6   5       67.59      143.99     90.52 o 
  19   6   5      132.75      117.15     98.76 o 
   1   7   5      623.20      701.11     41.29 o 
   2   7   5      778.58      825.02     41.41 o 
   3   7   5      138.29      136.23     29.87 o 
   4   7   5      111.01      104.36     26.27 o 
   5   7   5        5.12        2.07     35.72 o 
   6   7   5     1988.38     1976.57     74.36 o 
   7   7   5     1104.36     1138.73     72.21 o 
   8   7   5      228.86      159.71     48.10 o 
   9   7   5      115.52       81.62     46.17 o 
  10   7   5       20.50       56.12     46.61 o 
  11   7   5      835.31      822.02     74.85 o 
  12   7   5       25.58      -23.17     46.88 o 
  13   7   5      310.55      330.69     65.29 o 
  14   7   5      413.98      323.71    122.53 o 
  15   7   5      799.43      890.04    100.74 o 
  16   7   5      117.56       52.09     61.72 o 
  17   7   5      143.24       55.04     67.00 o 
  18   7   5       34.99      -13.32     91.54 o 
   0   8   5       10.56       20.32     37.16 o 
   1   8   5      651.60      670.76     44.71 o 
   2   8   5      666.55      617.82     41.92 o 
   3   8   5      979.06      968.38     56.51 o 
   4   8   5      469.42      555.09     50.30 o 
   5   8   5      507.28      449.72     48.18 o 
   6   8   5      234.06      196.94     47.44 o 
   7   8   5       66.03        8.56     72.57 o 
   8   8   5      105.23      152.83     48.63 o 
   9   8   5     1082.99     1307.25     84.54 o 
  10   8   5        4.34        5.03     62.55 o 
  11   8   5       38.79       -4.45     43.98 o 
  12   8   5       67.38      108.15     66.78 o 
  13   8   5       18.84       66.98     55.80 o 
  14   8   5        1.55      -11.48     53.54 o 
  15   8   5       13.44       51.18     60.28 o 
  16   8   5        2.56        3.41     88.69 o 
   1   9   5      150.88      125.57     38.04 o 
   2   9   5      317.75      308.74     45.46 o 
   3   9   5      585.72      619.15     49.13 o 
   4   9   5       67.30       72.78     37.93 o 
   5   9   5     2245.56     2338.18     94.39 o 
   6   9   5      426.71      539.15     63.87 o 
   7   9   5      104.95       81.82     49.21 o 
   8   9   5        5.20       23.01     60.79 o 
   9   9   5      111.73       50.54     49.47 o 
  10   9   5      278.81      287.95     60.61 o 
  11   9   5      381.12      309.03     64.18 o 
  12   9   5        0.01      -59.31     59.31 o 
  13   9   5       64.06      -18.11     49.34 o 
  14   9   5        9.17       10.90    124.58 o 
  15   9   5        3.14      -87.16    179.42 o 
   0  10   5      351.69      279.15    107.69 o 
   1  10   5      171.65      194.97     63.76 o 
   2  10   5        1.10        8.42     39.00 o 
   3  10   5      130.80       95.49     43.71 o 
   4  10   5      153.54      178.58     52.68 o 
   5  10   5      115.28      103.95     50.39 o 
   6  10   5      142.01      138.92     53.35 o 
   7  10   5        2.68       74.41     53.38 o 
   8  10   5       24.91      -49.05     49.29 o 
   9  10   5      369.43      459.91     72.80 o 
  10  10   5       18.38       -7.19     54.45 o 
  11  10   5       53.69       65.05     57.42 o 
  12  10   5        0.58       -9.24     90.61 o 
   1  11   5      451.95      562.83     90.29 o 
   2  11   5       88.07       93.20     87.93 o 
   3  11   5       22.04      163.11     76.69 o 
   4  11   5       92.78      137.47     66.28 o 
   5  11   5        9.64       32.97     59.89 o 
   6  11   5      367.84      373.78     89.76 o 
   7  11   5       64.41      108.53     71.40 o 
   8  11   5       33.06       13.55     55.84 o 
   9  11   5      240.92      157.98     65.72 o 
  10  11   5        3.22      -83.01     83.01 o 
   0  12   5       23.28       91.79    127.20 o 
   1  12   5       46.36       42.15     81.06 o 
   2  12   5       23.21       64.48     85.10 o 
   3  12   5       24.82      -24.35     79.36 o 
   4  12   5       49.98       44.06    100.87 o 
   5  12   5        0.53      -71.02     71.02 o 
   0   0   6      283.08      510.97     49.15 o 
   1   0   6    31262.39    32074.44    413.70 o 
   2   0   6    17930.39    18371.45    311.36 o 
   3   0   6     4334.74     4085.66    108.71 o 
   4   0   6     1722.39     1418.81     42.24 o 
   5   0   6     9164.08     8439.32    123.07 o 
   6   0   6     9463.56     8729.02    153.03 o 
   7   0   6    10809.91    11687.79    195.06 o 
   8   0   6       30.70       44.71     23.85 o 
   9   0   6     6621.50     6592.79    121.09 o 
  10   0   6    23330.35    22538.13    299.33 o 
  11   0   6      441.06      532.94     45.69 o 
  12   0   6     4306.40     4093.97    104.60 o 
  13   0   6      273.22      293.12     46.83 o 
  14   0   6     1482.70     1537.07     76.67 o 
  15   0   6     1404.10     1399.74    103.63 o 
  16   0   6      431.32      418.94     77.31 o 
  17   0   6     1339.33     1395.39    116.61 o 
  18   0   6      370.08      328.90     95.91 o 
  19   0   6      170.68      271.56    131.17 o 
  20   0   6      215.40      341.31    148.88 o 
  21   0   6      642.34      909.64    200.47 o 
   1   1   6     2701.28     2840.61     42.09 o 
   2   1   6      118.48       87.65     16.35 o 
   3   1   6     4157.60     4389.64     49.85 o 
   4   1   6     4917.69     5062.14     59.99 o 
   5   1   6     1345.51     1258.53     29.41 o 
   6   1   6      617.86      632.40     23.17 o 
   7   1   6        6.94      -11.70     14.95 o 
   8   1   6     4087.42     4071.48     61.66 o 
   9   1   6       84.96       79.32     19.87 o 
  10   1   6       84.39      116.64     25.17 o 
  11   1   6       12.01       13.24     22.03 o 
  12   1   6        9.68       50.10     21.33 o 
  13   1   6      957.30      961.62     52.63 o 
  14   1   6     1328.49     1230.82     64.01 o 
  15   1   6      449.53      507.48     44.96 o 
  16   1   6     1574.10     1662.05     80.91 o 
  17   1   6        4.75      -20.71     50.44 o 
  18   1   6       99.79      174.09     60.48 o 
  19   1   6       28.36       18.58     63.52 o 
  20   1   6        5.80       23.77     69.40 o 
  21   1   6       33.38       -4.05     93.68 o 
   0   2   6    35402.08    38464.87    498.86 o 
   1   2   6    11077.03    10728.05    116.72 o 
   2   2   6    18871.48    19355.43    176.26 o 
   3   2   6     1643.54     1700.71     32.30 o 
   4   2   6      921.24      890.54     30.07 o 
   5   2   6     2854.08     2962.86     53.11 o 
   6   2   6    29365.96    28251.05    224.82 o 
   7   2   6      396.17      330.75     20.55 o 
   8   2   6      661.62      819.15     39.14 o 
   9   2   6      214.87      218.22     21.52 o 
  10   2   6     6407.31     5943.84     93.07 o 
  11   2   6       19.06       17.01     25.09 o 
  12   2   6       31.57       34.83     32.61 o 
  13   2   6      479.89      484.27     41.90 o 
  14   2   6     3315.89     3401.11    124.48 o 
  15   2   6     1009.41      863.32     66.36 o 
  16   2   6     1869.65     1980.17     87.59 o 
  17   2   6       56.15        0.74     43.20 o 
  18   2   6      158.92      115.44     57.67 o 
  19   2   6        0.02      -48.02     48.02 o 
  20   2   6      252.03      306.27     94.82 o 
  21   2   6       71.15       55.47     74.56 o 
   1   3   6      196.31      143.22     20.65 o 
   2   3   6     5367.18     5710.23     71.23 o 
   3   3   6     1185.15     1098.93     36.56 o 
   4   3   6       11.43       11.51     16.70 o 
   5   3   6     3612.21     3903.36     64.44 o 
   6   3   6    15970.97    16198.48    155.35 o 
   7   3   6     3724.46     3811.72     61.27 o 
   8   3   6      118.59       70.27     19.51 o 
   9   3   6      206.76      254.26     27.21 o 
  10   3   6       97.00      106.37     25.98 o 
  11   3   6      943.55      984.94     50.88 o 
  12   3   6       50.81       80.79     33.18 o 
  13   3   6       26.81       18.10     39.30 o 
  14   3   6      349.69      327.69     47.85 o 
  15   3   6       37.71       30.26     39.20 o 
  16   3   6      102.05       94.13     46.66 o 
  17   3   6      267.41      207.06     53.19 o 
  18   3   6      494.32      643.42     67.88 o 
  19   3   6       60.16      133.29     58.66 o 
  20   3   6      128.19       93.38     62.57 o 
  21   3   6       64.62      115.12     82.07 o 
   0   4   6     3718.71     3185.13     68.42 o 
   1   4   6     7174.31     7152.12     85.74 o 
   2   4   6      717.19      734.97     24.47 o 
   3   4   6     2983.49     2881.29     50.72 o 
   4   4   6     8655.66     8920.16    123.74 o 
   5   4   6    11384.29    11391.20    126.94 o 
   6   4   6     6188.32     5889.38     88.26 o 
   7   4   6    10037.76     9653.03    111.59 o 
   8   4   6     3522.99     3611.40     71.18 o 
   9   4   6      686.28      741.59     39.87 o 
  10   4   6     7282.04     6795.13    117.94 o 
  11   4   6      124.49      133.05     40.13 o 
  12   4   6     1958.87     2160.58     82.80 o 
  13   4   6     1069.91     1001.07     65.65 o 
  14   4   6     1431.73     1370.71    101.40 o 
  15   4   6      740.02      774.82     68.64 o 
  16   4   6     1220.71     1260.95     86.47 o 
  17   4   6       27.27      101.53     49.57 o 
  18   4   6       57.21      103.72     52.61 o 
  19   4   6      101.00       65.42     61.43 o 
  20   4   6      118.97       25.69     68.74 o 
   1   5   6     4638.18     4831.84     71.40 o 
   2   5   6      481.71      567.86     30.32 o 
   3   5   6      637.44      652.80     29.89 o 
   4   5   6     6088.51     6156.26    118.12 o 
   5   5   6      563.30      567.24     29.78 o 
   6   5   6     1513.71     1541.43     72.38 o 
   7   5   6      525.22      480.04     37.09 o 
   8   5   6     7531.87     7190.60    116.99 o 
   9   5   6        2.10       33.08     30.37 o 
  10   5   6      622.39      634.42     53.62 o 
  11   5   6      112.62      134.84     42.57 o 
  12   5   6      185.04      229.78     46.18 o 
  13   5   6     1238.81     1324.10     73.46 o 
  14   5   6       83.58       17.67     42.15 o 
  15   5   6      288.90      345.50     56.08 o 
  16   5   6      449.83      494.15     63.74 o 
  17   5   6       20.45       40.56     58.80 o 
  18   5   6      140.13      237.06     69.29 o 
  19   5   6        9.27       15.50     62.49 o 
   0   6   6     8655.60     8127.60    139.22 o 
   1   6   6       21.88       15.31     16.69 o 
   2   6   6      875.80      936.97     32.24 o 
   3   6   6      485.22      510.36     38.32 o 
   4   6   6     1625.54     1601.21     53.67 o 
   5   6   6      563.80      647.88     40.88 o 
   6   6   6      157.97      135.58     30.89 o 
   7   6   6      548.05      645.95     48.50 o 
   8   6   6     1258.89     1204.06     61.94 o 
   9   6   6      400.52      342.84     55.14 o 
  10   6   6      238.89      174.04     66.03 o 
  11   6   6      381.84      365.56     56.42 o 
  12   6   6      596.45      533.86     56.67 o 
  13   6   6       12.67       -3.46     40.30 o 
  14   6   6      228.50      104.59     47.56 o 
  15   6   6       37.11       45.73     55.00 o 
  16   6   6      156.04      199.68     64.58 o 
  17   6   6      233.96      273.98     71.85 o 
  18   6   6        4.45       45.54     68.99 o 
  19   6   6       13.16      103.07    144.05 o 
   1   7   6      451.61      496.00     30.83 o 
   2   7   6      341.71      339.35     32.35 o 
   3   7   6      104.57       92.41     29.03 o 
   4   7   6      211.20      256.71     35.24 o 
   5   7   6     5783.47     5332.19    115.33 o 
   6   7   6      124.61       99.84     36.91 o 
   7   7   6       71.93       68.37     44.98 o 
   8   7   6      464.80      444.81     58.14 o 
   9   7   6      295.92      319.66     59.98 o 
  10   7   6       74.79      -13.78     40.06 o 
  11   7   6        3.43        2.72     44.38 o 
  12   7   6       60.78      133.30     51.89 o 
  13   7   6      158.96      102.88     68.43 o 
  14   7   6        5.58       20.35     51.58 o 
  15   7   6      387.81      387.14     81.49 o 
  16   7   6      144.22      207.35     68.47 o 
  17   7   6        0.22      -71.15     71.15 o 
   0   8   6      840.91     1003.14     90.99 o 
   1   8   6      495.02      557.32     39.47 o 
   2   8   6     1243.16     1169.72     73.91 o 
   3   8   6      811.58      796.10     45.55 o 
   4   8   6     3212.95     3103.14     90.59 o 
   5   8   6      908.69      918.12     58.55 o 
   6   8   6      292.99      217.30     48.27 o 
   7   8   6      234.25      287.31     53.47 o 
   8   8   6      152.37      194.55     51.59 o 
   9   8   6       24.36       54.19     47.62 o 
  10   8   6      255.15      246.13     61.39 o 
  11   8   6        8.49      -42.62     42.62 o 
  12   8   6      315.28      361.72     65.08 o 
  13   8   6       50.41       74.72     56.62 o 
  14   8   6      129.18      119.90     62.91 o 
  15   8   6      367.84      288.44     70.39 o 
  16   8   6       82.76       85.79     95.13 o 
   1   9   6      304.53      396.04     47.11 o 
   2   9   6      362.04      311.25     51.70 o 
   3   9   6      800.75      828.38     62.04 o 
   4   9   6      237.46      231.82     41.45 o 
   5   9   6      960.29     1108.37     61.67 o 
   6   9   6     2014.36     2297.55    151.31 o 
   7   9   6      180.90      120.41     51.46 o 
   8   9   6      833.50      846.69    100.47 o 
   9   9   6      118.46       46.61     50.14 o 
  10   9   6       85.79      -35.13     50.08 o 
  11   9   6      246.29      174.25     58.04 o 
  12   9   6       26.56      -43.59     53.01 o 
  13   9   6       89.96       77.52     77.96 o 
  14   9   6      838.38      659.38    230.82 o 
   0  10   6        1.25        7.89     58.31 o 
   1  10   6       28.50       22.49     39.38 o 
   2  10   6      318.21      412.56     58.64 o 
   3  10   6      239.15      230.87     90.70 o 
   4  10   6        6.06       29.43     53.06 o 
   5  10   6      121.70       60.66     48.74 o 
   6  10   6       86.61       62.44     62.42 o 
   7  10   6        2.63       49.82     51.01 o 
   8  10   6      392.64      350.82     67.57 o 
   9  10   6      213.96       83.32     57.35 o 
  10  10   6        1.06      -15.27     53.11 o 
  11  10   6       20.61      -52.08     52.08 o 
  12  10   6       29.07       31.61     96.03 o 
   1  11   6        4.96      -46.58     46.58 o 
   2  11   6      145.64      235.95     69.99 o 
   3  11   6        6.43       46.20     59.03 o 
   4  11   6       15.33      119.43     64.59 o 
   5  11   6      327.70      256.07     74.18 o 
   6  11   6      169.85      141.51     68.53 o 
   7  11   6       37.90      -41.99     50.84 o 
   8  11   6       31.92       70.17     56.34 o 
   9  11   6       29.36       15.76     65.57 o 
   0  12   6        7.17      -26.29    122.41 o 
   1  12   6        9.61      -75.53     75.53 o 
   2  12   6      179.32      124.81     85.79 o 
   3  12   6       30.70      -37.78    120.15 o 
   4  12   6       60.99      -71.34     81.09 o 
   5  12   6        5.99      -38.17     79.21 o 
   1   1   7      814.06      734.86     30.11 o 
   2   1   7     1911.01     1811.96     34.12 o 
   3   1   7    58540.35    58562.22    425.74 o 
   4   1   7     4078.60     4117.79     53.81 o 
   5   1   7      129.77      138.33     15.62 o 
   6   1   7     6791.95     6753.17     77.76 o 
   7   1   7     7614.77     7286.29     94.12 o 
   8   1   7      410.85      381.76     24.01 o 
   9   1   7     4843.52     4862.09     81.26 o 
  10   1   7        1.84      -17.32     18.94 o 
  11   1   7        2.58       -0.08     22.29 o 
  12   1   7     1652.50     1674.14     64.95 o 
  13   1   7     6992.75     6572.95    109.94 o 
  14   1   7      272.39      168.65     33.91 o 
  15   1   7        5.51        6.92     28.07 o 
  16   1   7       39.68       37.31     50.17 o 
  17   1   7      109.06      113.02     52.64 o 
  18   1   7       92.42      146.49     84.67 o 
  19   1   7      246.82      215.89     74.64 o 
  20   1   7        1.57      165.60     79.68 o 
  21   1   7        8.83      -63.45    131.85 o 
   0   2   7    20068.50    19191.90    269.48 o 
   1   2   7    10406.67    10349.39    105.62 o 
   2   2   7     3053.04     2903.02     45.60 o 
   3   2   7     4189.39     4417.97     55.71 o 
   4   2   7     5250.38     5533.48     66.32 o 
   5   2   7     2236.99     2460.53     41.54 o 
   6   2   7     1147.17     1274.71     34.62 o 
   7   2   7      996.90      972.97     37.21 o 
   8   2   7     1421.99     1421.59     36.23 o 
   9   2   7      680.07      711.46     29.66 o 
  10   2   7        7.26       19.69     22.98 o 
  11   2   7      537.23      542.22     36.47 o 
  12   2   7      814.72      926.15     58.46 o 
  13   2   7       72.98       44.31     38.38 o 
  14   2   7      761.52      747.88     52.80 o 
  15   2   7       74.22       49.01     41.65 o 
  16   2   7        9.20       23.83     42.10 o 
  17   2   7       82.07       38.52     45.83 o 
  18   2   7      106.54       48.65     58.29 o 
  19   2   7       16.67       19.66     63.71 o 
  20   2   7      263.36      129.72     63.90 o 
  21   2   7        2.78      -22.47     69.22 o 
   1   3   7      798.49      843.73     30.96 o 
   2   3   7     6773.33     7185.34     87.86 o 
   3   3   7     1554.74     1437.43     34.18 o 
   4   3   7     3646.23     3657.35     61.69 o 
   5   3   7      137.29      118.73     21.21 o 
   6   3   7     1656.69     1750.15     46.82 o 
   7   3   7    16207.20    15788.11    156.29 o 
   8   3   7      122.03       75.18     20.47 o 
   9   3   7     1475.02     1370.26     45.46 o 
  10   3   7        6.50      -25.67     26.87 o 
  11   3   7     2504.69     2436.31     72.60 o 
  12   3   7     1330.96     1368.04     60.58 o 
  13   3   7     4511.61     4309.60    112.46 o 
  14   3   7      675.09      627.64     74.39 o 
  15   3   7      356.69      380.52     52.93 o 
  16   3   7      158.81      191.78     50.84 o 
  17   3   7     1437.05     1404.86     97.87 o 
  18   3   7       20.26       35.76     55.77 o 
  19   3   7      138.95      207.50     76.23 o 
  20   3   7      207.38      122.11     65.98 o 
  21   3   7       74.29       44.19     81.37 o 
   0   4   7      920.20     1037.09     53.46 o 
   1   4   7     3853.35     4200.27     61.13 o 
   2   4   7     5366.38     5528.82     75.63 o 
   3   4   7      798.16      801.68     35.40 o 
   4   4   7      349.02      493.78     24.54 o 
   5   4   7      825.93      841.90     39.09 o 
   6   4   7        0.13        6.37     19.92 o 
   7   4   7     2396.19     2543.11     72.77 o 
   8   4   7      265.47      320.06     30.76 o 
   9   4   7     1687.56     1662.89     61.18 o 
  10   4   7     1472.33     1552.52     59.82 o 
  11   4   7      103.03      133.27     40.48 o 
  12   4   7       52.02       49.01     39.32 o 
  13   4   7     3498.42     3341.09    101.25 o 
  14   4   7      193.94      242.16     47.59 o 
  15   4   7      528.50      537.85     60.45 o 
  16   4   7       20.72       28.70     44.99 o 
  17   4   7      379.47      422.73     62.63 o 
  18   4   7        8.72      -10.58     48.01 o 
  19   4   7       72.06      141.26     56.60 o 
  20   4   7        0.23      -74.04     74.04 o 
   1   5   7      176.80      157.86     18.76 o 
   2   5   7     1528.97     1692.50     39.24 o 
   3   5   7     1797.18     1733.55     37.23 o 
   4   5   7      352.16      387.42     31.24 o 
   5   5   7      285.73      259.80     29.91 o 
   6   5   7       86.47       91.11     27.05 o 
   7   5   7     3744.98     3549.38     90.11 o 
   8   5   7      544.91      592.34     42.65 o 
   9   5   7     8098.40     7698.36    129.98 o 
  10   5   7      930.54      912.13     53.19 o 
  11   5   7      928.99      840.42     60.50 o 
  12   5   7      861.75      798.49     61.46 o 
  13   5   7      806.39      840.23     64.14 o 
  14   5   7        9.03      -39.15     40.91 o 
  15   5   7      130.06       59.76     45.21 o 
  16   5   7        0.87       51.26     48.15 o 
  17   5   7       17.68       13.61     48.08 o 
  18   5   7        0.85       43.70     61.64 o 
  19   5   7      291.08      307.75     79.00 o 
   0   6   7       88.49       87.84     28.91 o 
   1   6   7     1079.01     1141.20     36.32 o 
   2   6   7     5705.76     5572.45     78.46 o 
   3   6   7      130.79      130.70     25.82 o 
   4   6   7      424.58      446.65     36.02 o 
   5   6   7      295.86      271.97     33.95 o 
   6   6   7        4.31       47.47     28.28 o 
   7   6   7     1568.14     1355.04     62.02 o 
   8   6   7     1436.98     1570.30     90.50 o 
   9   6   7      983.17      974.71     60.62 o 
  10   6   7     2820.09     2629.99    110.90 o 
  11   6   7       23.18       83.03     45.08 o 
  12   6   7       92.87      111.13     42.52 o 
  13   6   7       30.83       59.61     43.93 o 
  14   6   7       61.36       43.83     44.32 o 
  15   6   7        2.14      -43.45     43.45 o 
  16   6   7      108.18      192.19     71.27 o 
  17   6   7      234.41      160.69     66.65 o 
  18   6   7      251.27      251.77     76.02 o 
   1   7   7     5036.00     4778.77     91.67 o 
   2   7   7      462.85      455.45     32.81 o 
   3   7   7     3901.34     3821.33     78.93 o 
   4   7   7     2200.00     2026.83     65.71 o 
   5   7   7      290.72      269.60     38.61 o 
   6   7   7     1426.97     1506.95     67.91 o 
   7   7   7       56.23       74.01     37.88 o 
   8   7   7      765.82      792.90     57.77 o 
   9   7   7       10.17       54.82     44.37 o 
  10   7   7      494.21      530.28     81.98 o 
  11   7   7      147.00      144.14     51.48 o 
  12   7   7      221.79      199.08     58.09 o 
  13   7   7        0.93        1.43     50.88 o 
  14   7   7       81.41       60.55     60.62 o 
  15   7   7       24.51        1.63     57.73 o 
  16   7   7        0.99      -24.51     60.81 o 
  17   7   7       13.70       80.83     79.06 o 
   0   8   7      199.29       71.34     57.06 o 
   1   8   7      729.70      835.46     48.67 o 
   2   8   7      627.88      698.62     62.26 o 
   3   8   7      737.07      797.28     46.42 o 
   4   8   7      438.47      502.49     44.93 o 
   5   8   7      242.68      263.32     64.89 o 
   6   8   7     1975.77     2063.37     81.61 o 
   7   8   7       28.17       44.42     42.29 o 
   8   8   7      684.68      679.49     66.88 o 
   9   8   7      254.01      134.01     50.41 o 
  10   8   7      191.97      173.41     75.69 o 
  11   8   7      245.68      240.09     57.68 o 
  12   8   7      682.53      741.11     78.75 o 
  13   8   7        0.29      -32.10     51.67 o 
  14   8   7        9.25       10.11     59.52 o 
  15   8   7       69.58      129.10     64.61 o 
  16   8   7       38.01      -53.62     85.31 o 
   1   9   7      298.21      320.46     46.71 o 
   2   9   7       32.32       65.83     41.02 o 
   3   9   7      729.53      686.06     63.78 o 
   4   9   7        0.37      -16.40     31.66 o 
   5   9   7      619.30      656.37     62.74 o 
   6   9   7        0.60       59.53     41.37 o 
   7   9   7      310.19      253.38     56.74 o 
   8   9   7      145.81      205.45     54.09 o 
   9   9   7        5.16        0.30     48.64 o 
  10   9   7       11.65       -3.90     49.06 o 
  11   9   7       81.08       70.14     54.65 o 
  12   9   7        3.87      -52.85     52.85 o 
  13   9   7      157.90      120.30     94.45 o 
  14   9   7        6.46       27.69     96.93 o 
   0  10   7       52.95      141.46     68.74 o 
   1  10   7        0.33      -15.70     39.62 o 
   2  10   7       34.79       41.56     46.85 o 
   3  10   7       52.53       12.15     44.51 o 
   4  10   7        1.28       27.49     46.09 o 
   5  10   7       21.17       65.89     42.09 o 
   6  10   7        2.18      108.83     52.13 o 
   7  10   7       23.99      -32.18     42.00 o 
   8  10   7      253.67      337.35     59.47 o 
   9  10   7      224.98      236.53     65.05 o 
  10  10   7       75.07       48.23     60.86 o 
  11  10   7       10.93       -5.54     78.02 o 
  12  10   7      194.66      158.35    182.40 o 
   1  11   7       61.35       12.47     49.61 o 
   2  11   7        1.26       -7.24     48.18 o 
   3  11   7       23.72       76.56     55.06 o 
   4  11   7       18.23       56.88     63.90 o 
   5  11   7      106.30      134.08    115.86 o 
   6  11   7       27.97        8.64     52.95 o 
   7  11   7        3.80      -32.42     51.05 o 
   8  11   7       34.66       41.12     53.61 o 
   9  11   7      128.20      239.38     74.69 o 
   0  12   7       86.54       30.72    129.91 o 
   1  12   7        4.57      -72.61     76.78 o 
   2  12   7       34.11       51.93     69.58 o 
   3  12   7        0.66      -11.79     79.54 o 
   4  12   7       27.69      -28.65     80.29 o 
   0   0   8    42048.39    43915.16    556.69 o 
   1   0   8     3307.51     3381.31     58.38 o 
   2   0   8    43936.95    41927.77   1217.66 o 
   3   0   8     6636.51     6512.80     96.95 o 
   4   0   8     1587.73     1241.88     43.35 o 
   5   0   8      582.08      589.68     46.71 o 
   6   0   8      187.14      136.47     19.02 o 
   7   0   8     4636.40     5548.58     86.52 o 
   8   0   8     1463.22     1567.40     55.57 o 
   9   0   8     2938.38     2767.44    118.72 o 
  10   0   8      979.11      990.89     73.43 o 
  11   0   8      441.71      427.09     43.95 o 
  12   0   8     2471.87     2409.10     83.65 o 
  13   0   8       33.79       -6.12     37.84 o 
  14   0   8     1335.05     1238.15    134.63 o 
  15   0   8        1.63      -49.42     51.40 o 
  16   0   8      112.85      169.66     62.88 o 
  17   0   8     1315.34     1279.49    101.32 o 
  18   0   8     1178.43     1269.92    197.58 o 
  19   0   8        2.04      121.78    127.47 o 
  20   0   8      858.95     1145.16    205.98 o 
  21   0   8      251.99      451.52    164.33 o 
   1   1   8    10175.24    10653.61    108.54 o 
   2   1   8    41880.88    42949.91    339.05 o 
   3   1   8     2713.23     2581.54     41.71 o 
   4   1   8     2113.10     2101.73     38.20 o 
   5   1   8      549.78      545.74     22.31 o 
   6   1   8     2722.17     2917.26     50.43 o 
   7   1   8     1135.53     1162.88     33.35 o 
   8   1   8       44.47       47.87     17.53 o 
   9   1   8      169.46      159.87     24.13 o 
  10   1   8      981.64      998.64     36.93 o 
  11   1   8      504.84      454.01     31.56 o 
  12   1   8      112.01      116.46     30.82 o 
  13   1   8       15.98      -29.63     29.63 o 
  14   1   8        4.15      -17.26     31.93 o 
  15   1   8      476.10      446.39     48.17 o 
  16   1   8       28.45       53.14     43.24 o 
  17   1   8       29.84      168.32     53.31 o 
  18   1   8      266.22      345.57     74.20 o 
  19   1   8        2.00      -49.97     49.97 o 
  20   1   8      113.96      161.97    100.87 o 
  21   1   8       53.37       77.62     98.76 o 
   0   2   8    39625.84    39595.96    652.04 o 
   1   2   8     4338.09     4065.80     56.75 o 
   2   2   8       17.31       24.11     14.52 o 
   3   2   8    11677.10    12162.76    124.30 o 
   4   2   8    19872.74    19453.48    163.32 o 
   5   2   8      900.88      949.05     28.74 o 
   6   2   8     8329.11     8400.95     94.29 o 
   7   2   8      769.19      710.56     28.50 o 
   8   2   8     2302.86     2241.12     51.85 o 
   9   2   8      400.51      399.56     29.52 o 
  10   2   8     2196.09     2111.94     56.82 o 
  11   2   8     1609.02     1727.11     54.86 o 
  12   2   8      388.47      396.75     41.14 o 
  13   2   8      356.90      288.25     42.53 o 
  14   2   8      733.97      875.64     86.79 o 
  15   2   8       14.77       16.23     39.57 o 
  16   2   8      415.66      436.06     55.33 o 
  17   2   8      393.46      484.97     69.88 o 
  18   2   8        1.85      -62.69     62.69 o 
  19   2   8      314.30      364.74     72.80 o 
  20   2   8      168.80      169.86     67.29 o 
  21   2   8       92.64       52.79     73.56 o 
   1   3   8      490.37      560.36     23.90 o 
   2   3   8    13808.35    14344.78    144.37 o 
   3   3   8       31.03       35.58     15.38 o 
   4   3   8       37.80       48.84     13.01 o 
   5   3   8      387.77      517.86     42.84 o 
   6   3   8      710.54      651.20     32.58 o 
   7   3   8     3404.21     3553.41     59.54 o 
   8   3   8        1.64        7.15     19.20 o 
   9   3   8      167.97      191.37     31.01 o 
  10   3   8        0.34      -25.85     25.85 o 
  11   3   8      919.54      944.81     66.83 o 
  12   3   8     1940.86     1988.23     70.27 o 
  13   3   8        9.80       51.43     42.57 o 
  14   3   8      100.38       94.01     42.76 o 
  15   3   8        0.87      -31.59     40.73 o 
  16   3   8      223.90      111.44     48.50 o 
  17   3   8        6.53       48.91     46.38 o 
  18   3   8       18.71      -10.75     47.12 o 
  19   3   8       32.57      102.63     62.23 o 
  20   3   8      231.09      348.42     77.81 o 
   0   4   8    15916.26    16756.99    250.03 o 
   1   4   8     7472.79     7332.91    101.17 o 
   2   4   8     2080.17     2201.13     49.15 o 
   3   4   8        1.76       13.65     15.92 o 
   4   4   8      862.25      928.31     32.89 o 
   5   4   8      950.39     1150.04     44.26 o 
   6   4   8      898.99      960.65     39.84 o 
   7   4   8      994.46      991.99     41.78 o 
   8   4   8     2339.32     2241.88     59.44 o 
   9   4   8      737.20      698.04     40.96 o 
  10   4   8     4029.38     3792.14     88.51 o 
  11   4   8      399.46      525.08     52.04 o 
  12   4   8      386.42      523.70     53.85 o 
  13   4   8      787.60      835.96     86.44 o 
  14   4   8        4.90      -36.67     36.67 o 
  15   4   8      304.13      254.98     56.54 o 
  16   4   8     1396.70     1223.23     78.91 o 
  17   4   8       44.22       32.22     48.21 o 
  18   4   8      378.31      475.84     68.16 o 
  19   4   8      384.46      515.76     77.00 o 
  20   4   8       72.94      106.24     67.99 o 
   1   5   8     7307.42     7074.96    103.99 o 
   2   5   8     2200.22     2431.57     48.51 o 
   3   5   8     1883.67     1770.33     37.80 o 
   4   5   8     1949.82     1925.31     52.04 o 
   5   5   8       27.62       33.78     24.95 o 
   6   5   8     2563.58     2692.96     68.61 o 
   7   5   8       14.38      -18.85     26.09 o 
   8   5   8      544.56      507.93     47.14 o 
   9   5   8       36.26       31.08     29.20 o 
  10   5   8       72.23      119.05     36.22 o 
  11   5   8      678.94      684.34     59.73 o 
  12   5   8     1043.01      916.63     83.73 o 
  13   5   8        1.46       15.99     39.00 o 
  14   5   8      174.96      194.44     48.43 o 
  15   5   8      224.72      224.86     52.21 o 
  16   5   8      147.33       85.80     48.79 o 
  17   5   8        0.74        2.63     46.47 o 
  18   5   8       43.61       79.83     54.02 o 
  19   5   8       25.91       28.41     69.13 o 
   0   6   8     6675.39     6708.62    125.05 o 
   1   6   8     1381.46     1509.33     41.84 o 
   2   6   8     9094.37     8834.35    123.40 o 
   3   6   8      973.38      954.21     41.22 o 
   4   6   8     1172.25     1172.78     46.22 o 
   5   6   8        1.74        5.25     27.49 o 
   6   6   8     2649.05     2620.97     72.54 o 
   7   6   8      201.14      250.34     38.01 o 
   8   6   8       15.87      -11.65     33.67 o 
   9   6   8     2055.54     2102.22     80.42 o 
  10   6   8      209.30       27.27     44.75 o 
  11   6   8        0.87       88.54     45.88 o 
  12   6   8      379.17      444.79     55.75 o 
  13   6   8        0.33      -15.03     37.76 o 
  14   6   8       19.30      -18.61     42.75 o 
  15   6   8       19.69       38.56     45.93 o 
  16   6   8        8.24      -22.89     55.44 o 
  17   6   8      104.48       34.27     61.89 o 
  18   6   8       13.47       12.08     71.85 o 
   1   7   8        0.73       34.53     26.94 o 
   2   7   8     1783.72     1764.54     66.38 o 
   3   7   8       13.46       -6.44     22.98 o 
   4   7   8     1350.15     1397.75     56.10 o 
   5   7   8       94.89       77.55     30.10 o 
   6   7   8      505.51      508.94     51.22 o 
   7   7   8       36.26       54.03     34.84 o 
   8   7   8      134.40      158.35     41.92 o 
   9   7   8        0.75       24.87     42.84 o 
  10   7   8       11.05       -3.66     43.81 o 
  11   7   8      289.99      204.22     57.27 o 
  12   7   8      152.27       91.12     52.81 o 
  13   7   8       28.87       32.08     59.55 o 
  14   7   8      365.26      291.84     65.24 o 
  15   7   8      287.09      331.86     77.25 o 
  16   7   8       55.93       25.69     60.51 o 
  17   7   8      299.11      317.60    126.57 o 
   0   8   8     1835.31     2103.16    125.72 o 
   1   8   8        1.32       36.92     40.92 o 
   2   8   8     1607.20     1621.57     70.70 o 
   3   8   8      222.75      151.58     31.88 o 
   4   8   8      618.18      700.84     49.43 o 
   5   8   8      328.03      252.89     39.01 o 
   6   8   8      346.58      366.14     43.77 o 
   7   8   8      356.56      315.75     48.70 o 
   8   8   8       30.06        1.41     43.99 o 
   9   8   8        7.04        5.76     43.75 o 
  10   8   8      260.39      257.93     56.17 o 
  11   8   8        3.97      -46.80     46.80 o 
  12   8   8        0.92       10.57     49.53 o 
  13   8   8        0.51      -24.77     53.30 o 
  14   8   8        4.36       67.93     63.38 o 
  15   8   8        0.16       33.58     85.80 o 
  16   8   8      124.54       86.91     96.44 o 
   1   9   8        8.67       15.54     37.44 o 
   2   9   8      190.61      157.42     54.28 o 
   3   9   8      170.21      122.38     39.38 o 
   4   9   8      331.90      302.43     43.61 o 
   5   9   8       34.26      -12.85     34.81 o 
   6   9   8      758.43      755.55     57.49 o 
   7   9   8       13.53       17.52     39.81 o 
   8   9   8        7.80      -26.27     47.61 o 
   9   9   8      159.06      155.34     57.97 o 
  10   9   8      147.69      152.76     80.12 o 
  11   9   8      347.23      480.18     72.33 o 
  12   9   8       50.25      123.60     59.83 o 
  13   9   8      182.46      218.73     67.47 o 
  14   9   8      144.86      106.82     97.70 o 
   0  10   8       18.66       22.60     69.07 o 
   1  10   8       11.01       28.41     40.46 o 
   2  10   8       53.01       -7.66     45.21 o 
   3  10   8      355.68      370.88     61.37 o 
   4  10   8       63.30       63.25     48.47 o 
   5  10   8      476.71      438.65     62.78 o 
   6  10   8       56.03       69.20     50.04 o 
   7  10   8       41.89       65.25     50.10 o 
   8  10   8      136.10       98.09     48.84 o 
   9  10   8      319.86      368.78     61.12 o 
  10  10   8      108.93      205.07     53.96 o 
  11  10   8       20.21      -56.32     56.32 o 
  12  10   8      268.61      280.88    114.17 o 
   1  11   8       21.30       -2.40     49.26 o 
   2  11   8       31.32       54.69     51.21 o 
   3  11   8      132.84      184.40     62.43 o 
   4  11   8      418.71      493.98     90.56 o 
   5  11   8       43.20       84.80     66.75 o 
   6  11   8       86.84      131.81     67.32 o 
   7  11   8        4.38       49.28     58.45 o 
   8  11   8       49.66       45.56     56.65 o 
   9  11   8        3.09       42.94     64.10 o 
   0  12   8       44.65      128.77     90.86 o 
   1  12   8       60.25       33.13     69.85 o 
   2  12   8       84.73       45.59     68.46 o 
   3  12   8       18.21        5.70     83.41 o 
   4  12   8       30.25       26.39     86.10 o 
   1   1   9     6585.84     6580.52     77.93 o 
   2   1   9     3229.51     3032.58     45.88 o 
   3   1   9      609.18      619.21     23.33 o 
   4   1   9      935.68     1052.99     28.88 o 
   5   1   9    25319.81    25462.03    220.94 o 
   6   1   9    12811.49    12734.15    117.49 o 
   7   1   9      109.36      107.73     16.51 o 
   8   1   9     1705.98     1464.00     38.90 o 
   9   1   9      976.65      956.35     37.34 o 
  10   1   9      336.33      350.07     28.31 o 
  11   1   9     6886.96     6644.96     94.64 o 
  12   1   9      836.16      826.44     44.79 o 
  13   1   9      368.87      379.28     39.66 o 
  14   1   9     3361.43     3230.34    112.69 o 
  15   1   9      728.05      767.74     61.80 o 
  16   1   9       56.54       20.41     43.37 o 
  17   1   9        6.82       -9.27     47.87 o 
  18   1   9      184.33      119.26     65.55 o 
  19   1   9        3.60     -100.99    100.99 o 
  20   1   9       52.68       -3.78     80.91 o 
  21   1   9      497.78      527.83    122.01 o 
   0   2   9    17291.01    18526.90    333.06 o 
   1   2   9      176.16      193.70     18.32 o 
   2   2   9     4835.34     4516.19     67.42 o 
   3   2   9     3048.98     3168.43     49.01 o 
   4   2   9      468.25      459.96     21.09 o 
   5   2   9    27842.37    28338.13    228.90 o 
   6   2   9      423.14      524.72     31.51 o 
   7   2   9       79.76      102.35     17.72 o 
   8   2   9      601.72      633.86     27.71 o 
   9   2   9     1521.23     1473.90     46.60 o 
  10   2   9      301.80      351.75     32.33 o 
  11   2   9      291.40      258.44     36.44 o 
  12   2   9      416.87      400.70     42.59 o 
  13   2   9      559.63      526.92     46.99 o 
  14   2   9     1504.25     1804.97     71.51 o 
  15   2   9     1428.15     1275.30     72.62 o 
  16   2   9        4.42       22.79     43.86 o 
  17   2   9      319.21      350.71     64.57 o 
  18   2   9        3.77       14.95     53.69 o 
  19   2   9      136.04       86.22     59.57 o 
  20   2   9        7.51      -56.61     60.35 o 
  21   2   9       55.84      221.25     98.91 o 
   1   3   9     2369.46     2109.15     60.96 o 
   2   3   9     2292.37     2454.19     54.34 o 
   3   3   9      357.73      450.68     42.41 o 
   4   3   9     5161.28     4950.70     62.88 o 
   5   3   9     9925.19     9623.79    110.32 o 
   6   3   9      217.58      150.43     24.58 o 
   7   3   9    11909.18    11664.38    140.49 o 
   8   3   9      741.42      698.84     37.36 o 
   9   3   9     2626.53     2743.26     71.73 o 
  10   3   9       24.39       38.71     29.65 o 
  11   3   9     3385.03     3280.38     83.87 o 
  12   3   9      709.63      667.31     48.90 o 
  13   3   9      174.18      114.14     42.49 o 
  14   3   9      494.93      427.90     51.87 o 
  15   3   9      681.27      694.15     62.86 o 
  16   3   9     1264.37     1283.56    105.73 o 
  17   3   9      211.70      241.30     54.46 o 
  18   3   9      177.57      215.66     56.36 o 
  19   3   9       29.54       90.47     57.79 o 
  20   3   9       15.26      130.33     65.79 o 
   0   4   9     2046.82     2103.18     58.26 o 
   1   4   9       90.71       91.92     15.40 o 
   2   4   9      134.40      169.58     20.71 o 
   3   4   9     4487.32     4422.13     67.97 o 
   4   4   9        1.95       10.98     15.01 o 
   5   4   9     2740.47     3092.78     75.03 o 
   6   4   9      130.87      115.59     25.01 o 
   7   4   9       13.74       21.60     23.92 o 
   8   4   9     2799.63     2887.42     68.02 o 
   9   4   9      395.11      466.07     43.10 o 
  10   4   9     1224.60     1082.42     54.75 o 
  11   4   9     1631.12     1495.92     69.21 o 
  12   4   9       12.32       47.27     38.15 o 
  13   4   9      117.39       51.53     40.11 o 
  14   4   9       53.09       -1.89     45.83 o 
  15   4   9       14.69       11.22     42.43 o 
  16   4   9       41.59       54.19     46.61 o 
  17   4   9       62.32      -21.99     46.33 o 
  18   4   9        2.73      -32.99     48.16 o 
  19   4   9      134.95      110.44     62.78 o 
  20   4   9      136.56      136.95     66.66 o 
   1   5   9     3766.37     3657.30     58.13 o 
   2   5   9      272.83      272.33     21.46 o 
   3   5   9       13.91        6.06     18.40 o 
   4   5   9      564.45      520.15     34.72 o 
   5   5   9     3701.60     3887.42     75.62 o 
   6   5   9      174.80      129.33     30.05 o 
   7   5   9      216.57      278.18     41.22 o 
   8   5   9      797.84      713.09     46.00 o 
   9   5   9     3590.54     3514.05     98.73 o 
  10   5   9       74.60      105.98     42.46 o 
  11   5   9     2096.97     2076.02     87.15 o 
  12   5   9       21.90      -32.99     35.27 o 
  13   5   9      324.92      381.32     53.05 o 
  14   5   9        2.70       -3.73     52.32 o 
  15   5   9      391.08      285.89     55.17 o 
  16   5   9      318.44      257.75     56.84 o 
  17   5   9       55.39        3.75     49.36 o 
  18   5   9        2.06       11.96     53.31 o 
  19   5   9        1.21       43.24     75.97 o 
   0   6   9     3364.70     3352.73     85.35 o 
   1   6   9     2294.68     2319.51     55.67 o 
   2   6   9       16.22       12.52     22.50 o 
   3   6   9      254.91      292.47     28.52 o 
   4   6   9      224.99      189.63     29.16 o 
   5   6   9     2731.64     2568.01     65.05 o 
   6   6   9      567.64      582.29     43.10 o 
   7   6   9     6028.45     5904.00    111.39 o 
   8   6   9     1098.26     1041.23     61.06 o 
   9   6   9      250.32      280.59     46.15 o 
  10   6   9      139.14      118.80     60.31 o 
  11   6   9      236.23      338.02     66.05 o 
  12   6   9      650.42      683.41     61.27 o 
  13   6   9      208.40      170.51     55.32 o 
  14   6   9       48.81       68.41     46.85 o 
  15   6   9      355.78      282.98     61.28 o 
  16   6   9      234.58      125.09     52.97 o 
  17   6   9       18.41      -57.01     58.16 o 
  18   6   9       32.23      -21.61     77.55 o 
   1   7   9     4068.41     3839.89     96.46 o 
   2   7   9       36.12       70.72     26.65 o 
   3   7   9     2647.88     2580.64     72.14 o 
   4   7   9     1755.75     1747.67     58.89 o 
   5   7   9     3427.59     3175.97     77.69 o 
   6   7   9     1785.03     1848.34     76.77 o 
   7   7   9      479.82      520.92     51.37 o 
   8   7   9     1240.18     1269.67     67.64 o 
   9   7   9       75.01       75.52     44.87 o 
  10   7   9      115.77       38.25     73.22 o 
  11   7   9      175.30      112.99     52.46 o 
  12   7   9       18.44       13.60     47.49 o 
  13   7   9       28.68       31.33     52.27 o 
  14   7   9      454.76      421.62     69.89 o 
  15   7   9       13.61       26.63     59.62 o 
  16   7   9       86.23       67.05     67.21 o 
  17   7   9      132.88      -78.73     78.73 o 
   0   8   9      228.24      302.54     79.09 o 
   1   8   9        2.46        4.32     38.50 o 
   2   8   9      179.44      148.50     38.91 o 
   3   8   9     3243.84     3087.55     92.19 o 
   4   8   9       91.67      123.37     32.61 o 
   5   8   9     1929.83     1856.11     70.58 o 
   6   8   9      245.95      319.97     41.45 o 
   7   8   9      952.33     1005.42     58.85 o 
   8   8   9       16.26       62.49     55.52 o 
   9   8   9      117.59      142.13     52.31 o 
  10   8   9      752.22      795.24     76.00 o 
  11   8   9       49.42        7.34     49.14 o 
  12   8   9        3.28       60.36     54.81 o 
  13   8   9       94.27       -6.11     53.56 o 
  14   8   9        1.48      -51.25     51.25 o 
  15   8   9      116.07      182.00     70.59 o 
  16   8   9      130.09      178.76    104.92 o 
   1   9   9      902.17      920.33     62.40 o 
   2   9   9        5.72      -17.95     36.78 o 
   3   9   9      248.66      239.41     50.49 o 
   4   9   9       10.12       39.37     39.36 o 
   5   9   9      222.37      309.31     45.36 o 
   6   9   9        2.06        7.49     36.33 o 
   7   9   9       27.66       25.33     40.26 o 
   8   9   9        7.58      -31.18     45.23 o 
   9   9   9       25.90       76.99     44.64 o 
  10   9   9       42.46      -27.99     48.50 o 
  11   9   9       47.42      -34.12     53.26 o 
  12   9   9      174.37      100.02     60.19 o 
  13   9   9      109.87       87.79     62.54 o 
  14   9   9        0.91       11.80     88.14 o 
   0  10   9       72.20       98.38     58.72 o 
   1  10   9       14.87       10.09     45.94 o 
   2  10   9      201.45      165.51     53.88 o 
   3  10   9      230.79      175.06     53.92 o 
   4  10   9       31.88       -2.10     47.68 o 
   5  10   9       46.74      -15.33     45.73 o 
   6  10   9       97.33      101.58     47.72 o 
   7  10   9       20.65       33.66     46.77 o 
   8  10   9       41.94       64.07     51.04 o 
   9  10   9        2.02        4.50     45.38 o 
  10  10   9      388.68      399.88     78.87 o 
  11  10   9       75.11       86.94     64.78 o 
  12  10   9       85.47       98.94     65.19 o 
   1  11   9       80.20      111.60     56.52 o 
   2  11   9       16.15        4.94     51.82 o 
   3  11   9      110.41       61.98     56.77 o 
   4  11   9        3.78       86.34     64.87 o 
   5  11   9       28.09      139.22     66.03 o 
   6  11   9      340.45      400.38     85.46 o 
   7  11   9       97.49       79.42     73.38 o 
   8  11   9       34.73       17.42     52.55 o 
   9  11   9       67.80      127.46     68.25 o 
   0  12   9       12.89       -3.69     82.31 o 
   1  12   9       87.30      -15.75     58.28 o 
   2  12   9       21.79       65.98     73.33 o 
   3  12   9       23.00      -72.05     72.05 o 
   0   0  10    12338.31    12621.76    198.63 o 
   1   0  10     9162.06     8521.23    111.45 o 
   2   0  10     6194.35     6523.18    121.44 o 
   3   0  10      522.84      553.70     31.21 o 
   4   0  10      472.21      489.81     31.06 o 
   5   0  10     1787.13     1652.53     42.53 o 
   6   0  10     1733.53     1856.87     46.53 o 
   7   0  10      430.04      625.47     32.09 o 
   8   0  10    36561.41    34539.54    366.96 o 
   9   0  10      174.48      186.88     32.86 o 
  10   0  10      865.62      833.45     51.46 o 
  11   0  10      135.69      149.04     68.41 o 
  12   0  10     4926.45     4729.02    280.96 o 
  13   0  10      291.56      131.24    116.56 o 
  14   0  10     3064.77     3050.88    156.72 o 
  15   0  10      775.36      682.91     77.05 o 
  16   0  10        4.78      -63.48     63.48 o 
  17   0  10      202.75      128.63     79.92 o 
  18   0  10      543.81      641.90    111.54 o 
  19   0  10       15.77       57.91    123.50 o 
  20   0  10      374.09      602.84    169.30 o 
  21   0  10       25.11       41.56    120.79 o 
   1   1  10     1872.49     1984.98     40.45 o 
   2   1  10     2518.10     2793.18     44.94 o 
   3   1  10     2085.13     2063.50     36.39 o 
   4   1  10     2704.49     2665.14     56.02 o 
   5   1  10     1832.59     1986.68     36.06 o 
   6   1  10     1391.68     1555.10     34.17 o 
   7   1  10     1129.26     1167.61     31.45 o 
   8   1  10       58.17       96.57     17.95 o 
   9   1  10     4037.64     3769.11     71.22 o 
  10   1  10       15.60       34.91     21.82 o 
  11   1  10      802.92      763.00     42.37 o 
  12   1  10       95.20      112.64     40.13 o 
  13   1  10        2.52       43.69     33.06 o 
  14   1  10      165.40      126.28     39.40 o 
  15   1  10     1251.80     1240.01    105.63 o 
  16   1  10      306.83      336.02     56.20 o 
  17   1  10        6.44       13.80     52.69 o 
  18   1  10      309.72      424.78     71.93 o 
  19   1  10       59.43       34.84     67.47 o 
  20   1  10        0.77       27.09    107.46 o 
  21   1  10       18.16       46.59    139.85 o 
   0   2  10    15420.69    15736.84    732.44 o 
   1   2  10      747.10      859.07     28.31 o 
   2   2  10     9142.22     8788.18     99.91 o 
   3   2  10     3686.92     3900.14     60.20 o 
   4   2  10    19624.04    19835.61    178.80 o 
   5   2  10     1690.37     1978.74     39.78 o 
   6   2  10     8166.11     8220.68     90.27 o 
   7   2  10      791.09      836.21     27.61 o 
   8   2  10     4284.46     3943.39     61.84 o 
   9   2  10       27.07       24.88     21.88 o 
  10   2  10      381.47      389.98     38.17 o 
  11   2  10       10.22       24.95     30.25 o 
  12   2  10     4352.20     4080.82     94.75 o 
  13   2  10       85.09       66.95     36.93 o 
  14   2  10     5453.14     5291.69    113.66 o 
  15   2  10      658.34      616.28     59.55 o 
  16   2  10       33.41      -15.19     41.74 o 
  17   2  10      406.99      391.24     68.38 o 
  18   2  10      529.68      634.41     86.27 o 
  19   2  10       27.86        9.75     56.43 o 
  20   2  10        0.83       45.94     76.41 o 
  21   2  10       25.06      225.72    102.00 o 
   1   3  10     6493.79     6768.41     91.20 o 
   2   3  10     1683.51     1858.66     51.24 o 
   3   3  10    22160.56    22768.24    216.16 o 
   4   3  10     3018.77     2928.54     47.98 o 
   5   3  10     1406.81     1392.27     34.15 o 
   6   3  10      695.76      681.01     33.99 o 
   7   3  10       86.36      110.24     24.59 o 
   8   3  10       19.22       30.65     23.97 o 
   9   3  10     1383.49     1334.40     54.28 o 
  10   3  10       35.83       16.79     29.95 o 
  11   3  10     2029.79     1921.18     70.12 o 
  12   3  10      318.28      203.58     42.27 o 
  13   3  10      433.65      436.50     47.00 o 
  14   3  10      272.81      318.60     50.73 o 
  15   3  10        0.67      -11.02     40.17 o 
  16   3  10      139.73      134.54     50.19 o 
  17   3  10      225.80      301.14     56.60 o 
  18   3  10      152.53      124.08     60.46 o 
  19   3  10       67.93       98.20     61.23 o 
  20   3  10        2.40      -59.36     59.36 o 
   0   4  10      121.54      174.75     33.28 o 
   1   4  10       37.22       49.99     14.82 o 
   2   4  10    18525.10    18419.42    185.20 o 
   3   4  10     1323.11     1352.73     39.17 o 
   4   4  10      339.42      272.26     22.77 o 
   5   4  10      545.34      570.41     33.65 o 
   6   4  10       25.94       39.83     21.14 o 
   7   4  10     1256.08     1337.20     48.37 o 
   8   4  10     4127.29     3821.17     78.99 o 
   9   4  10     2934.90     2794.47     70.18 o 
  10   4  10        1.78        5.96     30.70 o 
  11   4  10        8.36      -28.28     33.61 o 
  12   4  10      141.98      104.44     41.16 o 
  13   4  10      156.25      195.46     45.36 o 
  14   4  10      147.66      152.12     47.30 o 
  15   4  10        0.16      -19.31     40.58 o 
  16   4  10        1.42      -50.83     56.98 o 
  17   4  10      299.56      368.28     61.74 o 
  18   4  10      896.17      929.39     81.67 o 
  19   4  10       34.83       59.16     58.06 o 
  20   4  10       50.00      -35.56     64.25 o 
   1   5  10        9.83       -5.96     16.02 o 
   2   5  10     5123.44     5091.49     79.51 o 
   3   5  10     1138.86     1233.10     60.97 o 
   4   5  10     1572.89     1557.58     49.92 o 
   5   5  10     4236.59     4433.48     84.58 o 
   6   5  10     1687.78     1671.73     54.12 o 
   7   5  10     1801.72     1721.35     61.96 o 
   8   5  10     1942.76     1903.22     66.27 o 
   9   5  10      212.90      210.47     35.14 o 
  10   5  10       22.87       19.71     32.22 o 
  11   5  10      682.87      515.95     47.50 o 
  12   5  10        6.02      -36.01     36.01 o 
  13   5  10      107.35      143.78     46.88 o 
  14   5  10       31.37      -12.49     45.49 o 
  15   5  10       33.36       45.77     43.07 o 
  16   5  10       10.97      -39.97     46.28 o 
  17   5  10       43.68        6.61     49.27 o 
  18   5  10      123.72      141.41     60.02 o 
  19   5  10        4.67       24.39     64.94 o 
   0   6  10      836.98      813.10     48.48 o 
   1   6  10      307.15      282.73     28.13 o 
   2   6  10     3371.38     3353.28     94.94 o 
   3   6  10      174.16       96.44     29.56 o 
   4   6  10      520.68      460.49     33.55 o 
   5   6  10      100.65      100.99     26.81 o 
   6   6  10       60.84       88.77     37.62 o 
   7   6  10      504.41      458.93     43.78 o 
   8   6  10     3997.14     3785.33    102.82 o 
   9   6  10      753.35      789.69     58.42 o 
  10   6  10       90.59       40.71     36.59 o 
  11   6  10       85.31       62.11     46.21 o 
  12   6  10      328.51      464.34     59.31 o 
  13   6  10        1.63       51.63     42.93 o 
  14   6  10     1689.79     1586.66     88.45 o 
  15   6  10       50.93       73.75     49.99 o 
  16   6  10      197.75      265.60     59.97 o 
  17   6  10        1.75      -40.40     50.22 o 
  18   6  10      470.83      225.95     85.85 o 
   1   7  10        2.94      -29.15     29.15 o 
   2   7  10       11.28       26.99     24.74 o 
   3   7  10      861.10      970.38     46.89 o 
   4   7  10       47.26       20.02     27.46 o 
   5   7  10       11.97       28.58     29.70 o 
   6   7  10      506.53      556.32     43.33 o 
   7   7  10      154.89      189.16     36.92 o 
   8   7  10      160.32       75.40     38.70 o 
   9   7  10       36.93      105.56     47.36 o 
  10   7  10       46.22      -32.16     43.19 o 
  11   7  10        3.66       46.41     49.21 o 
  12   7  10       37.39      -45.39     45.39 o 
  13   7  10      330.32      482.57     71.78 o 
  14   7  10       26.29      -13.92     51.95 o 
  15   7  10      132.95       94.48     61.41 o 
  16   7  10       81.21       86.17     66.96 o 
  17   7  10      128.09      -23.70    112.97 o 
   0   8  10       95.11      106.82     62.69 o 
   1   8  10       72.35       85.62     44.25 o 
   2   8  10       19.44        5.52     32.61 o 
   3   8  10       44.53       60.30     33.85 o 
   4   8  10      895.52      905.70     54.42 o 
   5   8  10      254.71      232.39     36.73 o 
   6   8  10      260.52      279.89     40.69 o 
   7   8  10       81.25       22.94     34.30 o 
   8   8  10      108.38      135.15     43.22 o 
   9   8  10      103.58      157.05     45.02 o 
  10   8  10      494.02      511.53     87.06 o 
  11   8  10       54.60       38.08     52.78 o 
  12   8  10      140.29      233.30     63.83 o 
  13   8  10       42.48       -9.26     52.94 o 
  14   8  10      121.55      167.36     64.35 o 
  15   8  10       57.88       15.93     86.79 o 
  16   8  10       97.08       59.07     98.86 o 
   1   9  10      165.22      203.01     44.43 o 
   2   9  10       53.65       92.69     41.97 o 
   3   9  10      287.72      325.57     74.09 o 
   4   9  10      880.52      811.98     62.12 o 
   5   9  10      815.88      897.24     65.06 o 
   6   9  10      233.68      165.68     42.46 o 
   7   9  10       49.26       16.81     38.55 o 
   8   9  10      113.72       90.02     44.93 o 
   9   9  10        5.51       -3.06     40.20 o 
  10   9  10        1.53        4.31     41.43 o 
  11   9  10      154.69      259.19     56.24 o 
  12   9  10       72.38       30.99     46.54 o 
  13   9  10      207.09      146.39     81.94 o 
  14   9  10       36.85      -13.90     90.09 o 
   0  10  10      338.63      420.35     70.89 o 
   1  10  10        9.64       19.64     48.12 o 
   2  10  10      343.97      346.04     59.49 o 
   3  10  10       33.07      -47.97     47.97 o 
   4  10  10      779.81      871.94     77.74 o 
   5  10  10       23.57       32.74     49.42 o 
   6  10  10      318.08      416.77     65.10 o 
   7  10  10        8.96       19.42     45.35 o 
   8  10  10        5.12      -43.96     43.96 o 
   9  10  10       52.25       97.10     61.63 o 
  10  10  10      165.10      212.58     54.74 o 
  11  10  10       51.69       91.16     58.05 o 
  12  10  10       90.48      -16.19     62.92 o 
   1  11  10       54.95       27.55     50.63 o 
   2  11  10      212.61      183.75     55.97 o 
   3  11  10      372.14      339.83     67.85 o 
   4  11  10        0.76      -48.43     51.66 o 
   5  11  10       70.58      122.88     70.87 o 
   6  11  10       44.94      106.28     70.91 o 
   7  11  10      187.14      298.08     79.93 o 
   8  11  10       11.37       73.66     97.07 o 
   0  12  10      526.34      509.74    207.87 o 
   1  12  10        1.99      -45.64     57.12 o 
   2  12  10       20.76      -17.33     58.82 o 
   1   1  11      952.44     1112.62     32.50 o 
   2   1  11     1154.35     1251.33     32.26 o 
   3   1  11      114.43      157.54     15.92 o 
   4   1  11        0.65      -10.71     10.71 o 
   5   1  11     4109.50     3800.58     70.15 o 
   6   1  11    11409.42    11567.50    167.87 o 
   7   1  11     1990.30     1912.07     39.59 o 
   8   1  11       77.64       57.23     17.30 o 
   9   1  11    10096.96     9705.38    105.86 o 
  10   1  11      377.49      395.38     26.74 o 
  11   1  11     6351.85     5973.16     98.95 o 
  12   1  11      291.04      302.40     40.36 o 
  13   1  11     1144.74     1077.89     57.62 o 
  14   1  11     1217.66     1253.20     62.99 o 
  15   1  11     1586.21     1729.07     81.36 o 
  16   1  11      571.31      454.10     59.39 o 
  17   1  11      170.79      214.05     61.87 o 
  18   1  11       36.71      141.65     70.52 o 
  19   1  11      340.64      441.17     90.03 o 
  20   1  11      149.68      212.73     97.39 o 
  21   1  11        4.12      -73.95     94.72 o 
   0   2  11     5388.55     5230.34    139.64 o 
   1   2  11     1158.42     1318.30     41.33 o 
   2   2  11     1224.87     1196.24     35.28 o 
   3   2  11      813.39      837.97     29.14 o 
   4   2  11      389.75      343.54     22.82 o 
   5   2  11      119.92       95.19     17.71 o 
   6   2  11     1314.25     1476.44     36.34 o 
   7   2  11        0.86       -4.31     14.73 o 
   8   2  11      990.92     1020.18     45.22 o 
   9   2  11      451.84      477.37     33.46 o 
  10   2  11      722.63      669.03     43.68 o 
  11   2  11       20.33       17.43     30.64 o 
  12   2  11      366.23      363.14     53.15 o 
  13   2  11       82.92      102.72     36.69 o 
  14   2  11      430.75      515.95     49.71 o 
  15   2  11      571.57      524.02     52.17 o 
  16   2  11       75.33       61.22     53.13 o 
  17   2  11       94.10      -23.49     50.25 o 
  18   2  11      206.33      168.12     61.36 o 
  19   2  11      128.55      128.45     63.71 o 
  20   2  11      546.32      582.35    123.63 o 
   1   3  11     1674.63     1488.46     39.76 o 
   2   3  11       35.33      -16.34     16.34 o 
   3   3  11     6741.86     6834.37     89.42 o 
   4   3  11    16499.91    17047.28    163.63 o 
   5   3  11     2454.79     2431.42     45.34 o 
   6   3  11      739.60      633.70     31.75 o 
   7   3  11     5080.54     4834.01     77.87 o 
   8   3  11       17.11        5.98     21.69 o 
   9   3  11     1973.58     1995.06     64.43 o 
  10   3  11       32.11       47.18     31.39 o 
  11   3  11       40.19       20.97     33.56 o 
  12   3  11      787.82      803.03     56.53 o 
  13   3  11      813.38      782.66     55.21 o 
  14   3  11      125.59      185.46     47.96 o 
  15   3  11      344.32      374.90     55.55 o 
  16   3  11      176.00      216.15     50.64 o 
  17   3  11        1.99      -46.28     46.28 o 
  18   3  11        0.27      -13.35     52.88 o 
  19   3  11      117.29       98.55     64.67 o 
  20   3  11      128.78       97.18     67.17 o 
   0   4  11     6944.17     7496.78    123.79 o 
   1   4  11        9.03       13.69     13.80 o 
   2   4  11      284.02      289.54     25.00 o 
   3   4  11     6448.74     6521.82    107.36 o 
   4   4  11      133.90       96.99     19.00 o 
   5   4  11     3359.37     3454.41    101.80 o 
   6   4  11      730.02      850.43     38.22 o 
   7   4  11     1106.49     1058.44     42.00 o 
   8   4  11        5.53        5.37     23.53 o 
   9   4  11      159.37       79.36     30.41 o 
  10   4  11      579.49      569.35     47.11 o 
  11   4  11      847.95      874.39     54.34 o 
  12   4  11      680.12      754.46     60.65 o 
  13   4  11      103.87       88.41     41.16 o 
  14   4  11      151.00       95.97     44.06 o 
  15   4  11       50.80       94.06     46.16 o 
  16   4  11       82.69      107.39     56.31 o 
  17   4  11      136.68       38.32     49.74 o 
  18   4  11        9.28       69.39     51.79 o 
  19   4  11        6.35       -2.75     58.26 o 
  20   4  11       16.57      110.49     73.81 o 
   1   5  11     5175.29     5368.88     83.71 o 
   2   5  11      446.12      557.04     31.97 o 
   3   5  11      967.62     1098.01     45.82 o 
   4   5  11        8.74       32.99     26.83 o 
   5   5  11     2299.17     2382.20     62.23 o 
   6   5  11        1.12      -12.08     23.70 o 
   7   5  11      785.92      834.04     44.77 o 
   8   5  11        0.58       19.17     27.12 o 
   9   5  11     1345.20     1247.34     54.48 o 
  10   5  11       14.70       -0.64     33.09 o 
  11   5  11      951.91      947.15     57.02 o 
  12   5  11      358.82      215.72     49.23 o 
  13   5  11      135.73       49.82     46.98 o 
  14   5  11      466.57      535.42     61.31 o 
  15   5  11      714.91      761.33     69.32 o 
  16   5  11       25.28       62.55     47.03 o 
  17   5  11       25.50       50.15     51.83 o 
  18   5  11        3.55       42.16     52.12 o 
  19   5  11       34.97       27.73     66.97 o 
   0   6  11       11.50       13.80     35.21 o 
   1   6  11     1778.03     1806.04     52.04 o 
   2   6  11     1191.57     1104.40     57.76 o 
   3   6  11      627.65      643.65     41.72 o 
   4   6  11      334.69      255.77     32.75 o 
   5   6  11       38.03       25.02     25.59 o 
   6   6  11       90.36       55.18     29.74 o 
   7   6  11     2131.18     2152.93     66.34 o 
   8   6  11       14.65       -3.37     28.07 o 
   9   6  11      456.34      524.79     52.30 o 
  10   6  11       19.79       -4.79     35.80 o 
  11   6  11      645.77      579.53     65.73 o 
  12   6  11       15.32       21.73     37.78 o 
  13   6  11      177.08      200.20     50.11 o 
  14   6  11       84.81       70.43     47.94 o 
  15   6  11      156.08      117.94     52.06 o 
  16   6  11      113.98      148.54     55.51 o 
  17   6  11      104.89      168.34     61.84 o 
  18   6  11        2.16      -18.77     79.47 o 
   1   7  11       20.81       18.28     31.30 o 
   2   7  11      167.64      126.56     34.91 o 
   3   7  11      828.54      920.33     46.98 o 
   4   7  11        0.15      -25.56     25.56 o 
   5   7  11      463.91      454.69     40.12 o 
   6   7  11       40.72       29.17     29.33 o 
   7   7  11     1321.19     1316.62     62.45 o 
   8   7  11        3.23      -15.58     30.85 o 
   9   7  11      903.84      944.62     58.49 o 
  10   7  11       22.84       31.83     47.06 o 
  11   7  11     1375.58     1565.25     94.64 o 
  12   7  11       33.27        2.09     49.78 o 
  13   7  11      730.42      742.37     78.76 o 
  14   7  11       40.46       52.30     62.12 o 
  15   7  11      580.10      605.83     80.08 o 
  16   7  11        0.00      -52.25     60.86 o 
  17   7  11      199.15      262.69    112.11 o 
   0   8  11     1347.46     1295.80    107.82 o 
   1   8  11      413.97      455.51     58.69 o 
   2   8  11     1348.48     1396.77     62.93 o 
   3   8  11      463.96      367.30     43.37 o 
   4   8  11      805.75      811.50     54.54 o 
   5   8  11      504.57      540.21     48.07 o 
   6   8  11      717.59      804.34     78.04 o 
   7   8  11      368.37      311.20     44.67 o 
   8   8  11       19.10      -16.53     32.65 o 
   9   8  11      646.86      675.93     70.19 o 
  10   8  11       37.41      121.04     45.81 o 
  11   8  11      406.83      409.75     55.79 o 
  12   8  11      350.37      362.44     74.16 o 
  13   8  11       19.57       38.06     56.13 o 
  14   8  11       29.01        7.71     59.38 o 
  15   8  11        0.75       29.73     90.00 o 
   1   9  11      938.11      867.63     65.05 o 
   2   9  11       40.03       31.52     41.15 o 
   3   9  11     1683.26     1826.66     94.53 o 
   4   9  11       36.38       27.34     40.58 o 
   5   9  11      207.30      317.59     50.82 o 
   6   9  11      144.52       77.40     43.46 o 
   7   9  11      164.60      178.48     46.41 o 
   8   9  11        0.37      -35.65     35.65 o 
   9   9  11      127.03       95.08     46.34 o 
  10   9  11       14.91      -21.34     42.17 o 
  11   9  11       28.28       37.10     63.99 o 
  12   9  11        2.08       24.92     46.31 o 
  13   9  11      128.76       99.89     59.60 o 
  14   9  11       19.35      109.45     66.05 o 
   0  10  11      244.76      224.41     68.43 o 
   1  10  11      180.07      333.33     61.69 o 
   2  10  11       20.69       -3.33     49.31 o 
   3  10  11      170.31      114.71     54.45 o 
   4  10  11        7.86       -6.23     45.36 o 
   5  10  11        9.53      -22.10     48.29 o 
   6  10  11       72.24       81.39     72.42 o 
   7  10  11      100.33       73.73     51.71 o 
   8  10  11       95.53       63.42     51.95 o 
   9  10  11      200.87      271.13     59.08 o 
  10  10  11        2.06      -44.89     49.35 o 
  11  10  11        9.33      -16.09     55.11 o 
   1  11  11      810.25      969.41    108.27 o 
   2  11  11       54.94      -13.10     55.51 o 
   3  11  11      275.29      247.51     67.31 o 
   4  11  11       96.33      103.18     62.72 o 
   5  11  11        1.19      -39.08     63.68 o 
   6  11  11       63.78      137.43     71.73 o 
   7  11  11        6.28       36.01     66.87 o 
   8  11  11        5.75      -15.23     78.10 o 
   0  12  11       32.15      144.78     92.17 o 
   1  12  11       21.14        2.07     59.49 o 
   0   0  12     9773.36     9660.28    204.52 o 
   1   0  12     2116.96     2498.89     56.27 o 
   2   0  12      103.61      109.72     36.32 o 
   3   0  12     2028.75     2076.73     58.01 o 
   4   0  12      263.01      269.70     39.33 o 
   5   0  12     1137.02     1355.78     82.64 o 
   6   0  12     6760.46     6449.83    138.21 o 
   7   0  12     1126.29     1159.95     42.30 o 
   8   0  12    13129.27    13305.39    170.01 o 
   9   0  12     4403.42     4133.56     81.09 o 
  10   0  12    12451.10    11883.03    192.20 o 
  11   0  12     9523.40     9221.91    168.05 o 
  12   0  12    12271.68    11903.59    202.86 o 
  13   0  12     1499.68     1471.39     92.00 o 
  14   0  12      606.37      649.60     94.60 o 
  15   0  12       24.53      171.77    105.88 o 
  16   0  12     1126.29     1232.67    122.95 o 
  17   0  12      648.70      976.68    118.33 o 
  18   0  12      222.96      307.70     95.84 o 
  19   0  12        0.72        4.43    117.71 o 
  20   0  12       86.08      263.98    133.34 o 
  21   0  12       37.96      -48.06    116.90 o 
   1   1  12    10566.34    10131.66    112.93 o 
   2   1  12    10122.55    10002.64    113.20 o 
   3   1  12      995.19     1132.33     30.28 o 
   4   1  12      789.39      825.38     31.57 o 
   5   1  12     1910.19     1870.67     35.93 o 
   6   1  12       23.66        6.17     12.90 o 
   7   1  12     1082.91     1143.51     30.83 o 
   8   1  12     1347.72     1305.22     54.80 o 
   9   1  12     1934.07     1916.98     44.45 o 
  10   1  12       39.12       24.97     20.58 o 
  11   1  12       53.51       -2.81     30.57 o 
  12   1  12      145.95      146.88     36.94 o 
  13   1  12     2212.84     2289.43     76.22 o 
  14   1  12     2360.41     2168.73     76.33 o 
  15   1  12       86.15       72.64     45.45 o 
  16   1  12        6.41       15.67     44.19 o 
  17   1  12      205.79      164.56     61.54 o 
  18   1  12      170.41      123.67     68.93 o 
  19   1  12       15.27       -3.45     68.68 o 
  20   1  12       62.72       12.73     83.62 o 
  21   1  12       17.41       -8.90    141.74 o 
   0   2  12    21248.48    19442.53    478.94 o 
   1   2  12     6064.70     5913.09     79.11 o 
   2   2  12      552.87      571.91     27.67 o 
   3   2  12      565.35      683.95     27.96 o 
   4   2  12    10600.30    10033.14    110.03 o 
   5   2  12     7431.65     8066.45     90.36 o 
   6   2  12     4484.26     4091.81     60.52 o 
   7   2  12     1359.89     1374.17     39.52 o 
   8   2  12      193.02       90.91     22.47 o 
   9   2  12      239.78      187.44     28.34 o 
  10   2  12     2955.87     2856.43     68.98 o 
  11   2  12     1597.13     1751.02     57.45 o 
  12   2  12      172.01      118.44     37.40 o 
  13   2  12      113.90       88.26     36.75 o 
  14   2  12      139.52       70.31     36.88 o 
  15   2  12        4.81       21.58     38.74 o 
  16   2  12      544.88      581.87     70.60 o 
  17   2  12      188.22      239.14     62.57 o 
  18   2  12       12.49      -13.52     54.43 o 
  19   2  12      250.25      367.83    139.78 o 
  20   2  12      212.72        7.47     80.97 o 
   1   3  12     3486.37     3451.03     59.72 o 
   2   3  12     1580.13     1721.22     43.95 o 
   3   3  12      576.58      596.46     33.12 o 
   4   3  12      304.62      348.87     25.97 o 
   5   3  12     6590.88     6640.47     81.11 o 
   6   3  12       52.30       24.36     18.76 o 
   7   3  12      445.05      373.58     33.17 o 
   8   3  12        7.09       -3.27     22.01 o 
   9   3  12     1126.47     1123.57     48.07 o 
  10   3  12      433.42      507.72     38.58 o 
  11   3  12      752.47      728.22     50.49 o 
  12   3  12     1661.22     1582.01     67.30 o 
  13   3  12      873.75      909.02     68.66 o 
  14   3  12       62.82       17.58     41.59 o 
  15   3  12       30.86       27.00     43.51 o 
  16   3  12        0.30       25.36     43.14 o 
  17   3  12       10.46      -45.65     45.65 o 
  18   3  12        2.33       -4.84     53.68 o 
  19   3  12       45.06      -54.81     54.81 o 
  20   3  12       69.82        2.53     67.48 o 
   0   4  12    52717.09    53582.25    700.96 o 
   1   4  12     5086.29     5261.36     85.47 o 
   2   4  12     8740.83     8228.52    105.33 o 
   3   4  12       25.84       10.02     19.62 o 
   4   4  12     4344.97     3888.16     73.02 o 
   5   4  12      132.91      129.92     25.07 o 
   6   4  12     2007.04     2120.98     54.88 o 
   7   4  12     3104.43     2841.09     63.74 o 
   8   4  12      606.49      601.86     56.79 o 
   9   4  12      483.51      437.37     36.00 o 
  10   4  12      850.68      900.20     48.88 o 
  11   4  12       92.11       98.68     36.36 o 
  12   4  12       91.25      104.75     38.67 o 
  13   4  12        1.05      -14.72     37.70 o 
  14   4  12      213.19      236.08     51.92 o 
  15   4  12      111.14       97.36     47.77 o 
  16   4  12      292.58      280.87     58.80 o 
  17   4  12        0.53       19.37     48.91 o 
  18   4  12       73.64       37.49     50.70 o 
  19   4  12       43.75       78.54     63.00 o 
   1   5  12       83.19      171.27     24.41 o 
   2   5  12      194.39      201.52     26.04 o 
   3   5  12     1552.37     1433.79     52.11 o 
   4   5  12     1477.33     1425.37     54.29 o 
   5   5  12      182.16      166.84     29.77 o 
   6   5  12      132.47       58.50     36.44 o 
   7   5  12        0.03       23.79     27.80 o 
   8   5  12     2668.69     2537.29     69.16 o 
   9   5  12     1992.52     2003.88     61.17 o 
  10   5  12      936.53     1003.00     48.81 o 
  11   5  12      939.71     1034.81     58.94 o 
  12   5  12        4.00      -15.92     38.22 o 
  13   5  12       86.46      118.79     51.26 o 
  14   5  12      139.70       40.28     45.60 o 
  15   5  12      399.70      465.10     61.66 o 
  16   5  12      524.11      476.62     64.88 o 
  17   5  12       48.29       31.09     48.29 o 
  18   5  12       20.45       19.12     54.27 o 
  19   5  12        3.33      -25.31     61.67 o 
   0   6  12      898.67      933.24     64.66 o 
   1   6  12     1233.84     1297.52     54.93 o 
   2   6  12      153.89      146.48     34.60 o 
   3   6  12     1685.08     1713.04     59.76 o 
   4   6  12      126.37      178.06     30.72 o 
   5   6  12       54.14       41.80     28.81 o 
   6   6  12     2921.52     2880.17     74.23 o 
   7   6  12       42.33        3.69     35.71 o 
   8   6  12      157.39      157.40     43.14 o 
   9   6  12      456.70      535.09     47.92 o 
  10   6  12     1469.55     1403.90     70.29 o 
  11   6  12       79.90      154.47     41.41 o 
  12   6  12      103.76      203.07     59.68 o 
  13   6  12        8.02      140.79     46.80 o 
  14   6  12       66.68       56.76     46.98 o 
  15   6  12        2.24      -21.58     47.35 o 
  16   6  12      469.48      587.01     72.55 o 
  17   6  12      143.72      165.85     60.72 o 
  18   6  12      210.55       83.52     65.38 o 
   1   7  12        2.59        6.52     31.71 o 
   2   7  12      289.80      193.00     52.88 o 
   3   7  12      314.16      306.65     40.50 o 
   4   7  12     1414.26     1470.70     57.37 o 
   5   7  12      160.51      225.41     35.27 o 
   6   7  12      213.32      203.69     34.94 o 
   7   7  12       58.28      102.10     34.17 o 
   8   7  12       19.58      -15.80     30.94 o 
   9   7  12       19.82       12.65     34.65 o 
  10   7  12        4.56        3.47     46.00 o 
  11   7  12      519.78      616.37     70.05 o 
  12   7  12      364.39      341.54     53.09 o 
  13   7  12        1.87      -40.26     40.26 o 
  14   7  12      337.16      275.50     53.94 o 
  15   7  12        8.87       25.38     57.86 o 
  16   7  12      205.89      199.94     61.77 o 
  17   7  12       95.21       46.20    124.08 o 
   0   8  12      102.20        7.53     62.81 o 
   1   8  12       47.03        8.50     41.50 o 
   2   8  12      120.70      175.59     50.85 o 
   3   8  12       57.25       56.21     34.38 o 
   4   8  12      224.70      257.67     42.46 o 
   5   8  12      373.30      443.15     50.74 o 
   6   8  12     1194.50     1123.98     92.32 o 
   7   8  12      137.38      193.91     40.63 o 
   8   8  12      498.48      480.48     48.59 o 
   9   8  12        0.49       17.23     40.92 o 
  10   8  12      552.35      635.65     64.76 o 
  11   8  12        0.60      -39.64     39.64 o 
  12   8  12      195.48      308.63     64.68 o 
  13   8  12       18.49       34.16     46.54 o 
  14   8  12      239.04      317.85     60.56 o 
  15   8  12       58.93      134.74     69.06 o 
   1   9  12     1571.93     1606.75     91.39 o 
   2   9  12       23.35      -27.75     39.55 o 
   3   9  12       18.96       40.22     51.70 o 
   4   9  12      373.75      371.36     65.96 o 
   5   9  12       16.69       -9.43     38.68 o 
   6   9  12       89.92      115.95     43.64 o 
   7   9  12      281.16      283.87     56.13 o 
   8   9  12       46.99       14.35     41.20 o 
   9   9  12        6.36        3.47     39.04 o 
  10   9  12       17.96       17.77     44.21 o 
  11   9  12       47.68       64.40     48.97 o 
  12   9  12        5.10      -45.07     45.07 o 
  13   9  12      340.21      264.38     75.27 o 
   0  10  12      801.02      836.00     90.45 o 
   1  10  12      361.68      436.54     81.00 o 
   2  10  12     1133.71     1068.54     85.58 o 
   3  10  12      468.32      480.95     71.34 o 
   4  10  12      240.37      161.69     74.41 o 
   5  10  12      185.16      187.74     90.30 o 
   6  10  12        0.96      -55.48     55.48 o 
   7  10  12       37.27       60.85     52.39 o 
   8  10  12        3.07       34.45     50.59 o 
   9  10  12      147.27      160.54     58.47 o 
  10  10  12        3.43       86.15     55.80 o 
  11  10  12       34.84      156.27     67.88 o 
   1  11  12        0.46       21.82     51.65 o 
   2  11  12        0.59       16.23     55.86 o 
   3  11  12       87.33       69.11     68.00 o 
   4  11  12      141.32      194.81     65.52 o 
   5  11  12       86.79      100.53     76.38 o 
   6  11  12        0.01      -63.10     63.10 o 
   7  11  12       11.42       90.88     75.38 o 
   8  11  12      306.73      360.27    109.15 o 
   1   1  13     5034.99     5164.42     73.96 o 
   2   1  13      304.03      340.38     24.09 o 
   3   1  13    20321.87    19761.53    170.20 o 
   4   1  13    11681.13    12043.34    108.75 o 
   5   1  13     3282.86     3514.99     63.62 o 
   6   1  13     1625.75     1455.65     34.06 o 
   7   1  13     4772.89     4426.40     60.54 o 
   8   1  13        2.06       31.21     16.93 o 
   9   1  13      594.20      590.67     33.64 o 
  10   1  13      128.74      106.11     31.59 o 
  11   1  13      203.41      217.94     37.04 o 
  12   1  13      122.08       75.70     47.09 o 
  13   1  13     1531.14     1534.65     68.05 o 
  14   1  13       44.46       73.36     42.65 o 
  15   1  13        6.57      -19.59     43.31 o 
  16   1  13      245.16      270.98     60.63 o 
  17   1  13     1070.57     1159.90    117.49 o 
  18   1  13      214.49      254.14     83.60 o 
  19   1  13      438.45      537.34     93.95 o 
  20   1  13        1.49       -3.82     71.45 o 
   0   2  13      934.99     1007.94     54.11 o 
   1   2  13     4115.38     4326.53     80.17 o 
   2   2  13       57.07       28.68     18.80 o 
   3   2  13     3517.35     3713.79     66.40 o 
   4   2  13      200.96      237.34     23.28 o 
   5   2  13     4908.79     4996.45     68.74 o 
   6   2  13       78.49       93.74     19.21 o 
   7   2  13     4526.38     4377.92     69.03 o 
   8   2  13      532.00      557.14     39.40 o 
   9   2  13     3329.12     3280.69     71.57 o 
  10   2  13      262.46      225.81     32.10 o 
  11   2  13       85.90       56.38     28.98 o 
  12   2  13        3.93      -14.57     32.78 o 
  13   2  13      977.48      886.11     57.51 o 
  14   2  13        3.29       29.02     36.32 o 
  15   2  13     2073.84     2171.13     82.28 o 
  16   2  13       11.72       -9.38     47.34 o 
  17   2  13      495.34      671.44     77.57 o 
  18   2  13       44.81      123.69     67.73 o 
  19   2  13        0.82       71.76     70.79 o 
  20   2  13       46.10       19.75     79.01 o 
   1   3  13     8517.58     9109.30    110.05 o 
   2   3  13     2262.40     2319.51     51.56 o 
   3   3  13    11329.96    10848.81    126.75 o 
   4   3  13     9587.96     9423.62    116.14 o 
   5   3  13      143.57      134.10     20.60 o 
   6   3  13     3175.49     2911.09     60.43 o 
   7   3  13     7065.85     6583.34     95.66 o 
   8   3  13      121.10       73.26     24.62 o 
   9   3  13      112.66      107.08     29.33 o 
  10   3  13      478.34      445.06     39.14 o 
  11   3  13      123.07      184.27     33.96 o 
  12   3  13       43.15       31.65     26.89 o 
  13   3  13     1214.35     1420.86     66.57 o 
  14   3  13       44.34       18.54     38.46 o 
  15   3  13        6.67       45.41     44.13 o 
  16   3  13       80.43      129.90     50.84 o 
  17   3  13      134.13      170.73     62.09 o 
  18   3  13      273.29      297.37     68.51 o 
  19   3  13      165.45      218.09     67.86 o 
  20   3  13       77.17       61.82     80.54 o 
   0   4  13     6429.45     6268.07    113.37 o 
   1   4  13       82.77       39.51     16.63 o 
   2   4  13     2883.30     2749.85     85.73 o 
   3   4  13        8.39       -9.96     20.97 o 
   4   4  13     1371.09     1351.36     43.43 o 
   5   4  13      204.83      182.53     33.76 o 
   6   4  13     1650.61     1722.30     60.34 o 
   7   4  13      250.14      202.08     30.28 o 
   8   4  13      300.40      266.65     32.12 o 
   9   4  13        0.95      -24.44     24.44 o 
  10   4  13      166.21      152.19     33.33 o 
  11   4  13      212.17      197.71     37.16 o 
  12   4  13     1075.61     1068.03     58.09 o 
  13   4  13      695.23      738.89     54.46 o 
  14   4  13      367.87      442.25     57.72 o 
  15   4  13        7.97      -41.53     41.53 o 
  16   4  13       54.15       55.42     48.79 o 
  17   4  13        6.77        6.28     50.53 o 
  18   4  13       85.98      104.08     72.51 o 
  19   4  13       17.48        0.55     63.46 o 
   1   5  13     4021.89     3755.67     70.16 o 
   2   5  13      322.16      382.86     34.28 o 
   3   5  13     2047.37     1948.09     60.87 o 
   4   5  13     2472.09     2527.11     68.86 o 
   5   5  13      530.19      523.39     37.86 o 
   6   5  13     1272.13     1169.43     52.86 o 
   7   5  13      587.59      673.97     41.51 o 
   8   5  13     1245.81     1327.13     55.64 o 
   9   5  13      892.00      866.97     53.55 o 
  10   5  13        3.82       -5.86     27.45 o 
  11   5  13      871.79      918.37     52.29 o 
  12   5  13       14.47       26.29     34.31 o 
  13   5  13      694.26      871.18     60.69 o 
  14   5  13       16.18       41.85     37.39 o 
  15   5  13        0.97      131.86     51.17 o 
  16   5  13       51.20       40.58     50.44 o 
  17   5  13      134.84      111.01     53.05 o 
  18   5  13       23.11       95.51     58.92 o 
   0   6  13     1132.64     1181.68     71.37 o 
   1   6  13        0.13      -13.16     29.35 o 
   2   6  13     2577.63     2615.99     91.69 o 
   3   6  13        0.65        0.13     27.94 o 
   4   6  13       19.73       41.60     31.42 o 
   5   6  13      244.14      249.79     35.31 o 
   6   6  13        0.38       60.27     29.65 o 
   7   6  13        0.39       41.03     28.83 o 
   8   6  13      602.76      688.23     46.75 o 
   9   6  13      688.41      778.17     53.57 o 
  10   6  13      467.46      419.92     54.10 o 
  11   6  13      327.22      229.40     44.04 o 
  12   6  13       21.02      -10.33     46.18 o 
  13   6  13        3.24       19.16     35.91 o 
  14   6  13      171.95      232.61     45.89 o 
  15   6  13       14.65       -5.66     38.58 o 
  16   6  13       16.87        3.81     52.21 o 
  17   6  13      118.38      174.89     68.47 o 
  18   6  13      463.89      536.16     98.53 o 
   1   7  13      619.63      650.09     55.19 o 
   2   7  13       40.48      -21.12     30.91 o 
   3   7  13      926.92      931.20     59.96 o 
   4   7  13     1173.07     1164.74     58.86 o 
   5   7  13      553.78      503.16     42.07 o 
   6   7  13      284.25      338.94     39.64 o 
   7   7  13      224.81      258.08     38.10 o 
   8   7  13       10.54       -1.91     31.34 o 
   9   7  13      402.12      453.79     49.01 o 
  10   7  13       10.66      -28.94     41.74 o 
  11   7  13      134.94      128.23     45.19 o 
  12   7  13       30.38        1.52     41.69 o 
  13   7  13      507.28      466.17     62.03 o 
  14   7  13        0.13       -0.42     52.91 o 
  15   7  13       45.19       32.07     48.43 o 
  16   7  13       50.99       32.61     62.58 o 
   0   8  13       68.69       67.87     63.07 o 
   1   8  13        2.48       52.72     46.14 o 
   2   8  13      650.47      767.69     68.28 o 
   3   8  13       35.58      -15.70     37.50 o 
   4   8  13      119.55       59.49     36.57 o 
   5   8  13      637.06      641.70     63.12 o 
   6   8  13      747.36      781.47     61.10 o 
   7   8  13      737.87      702.29     61.57 o 
   8   8  13      258.10      178.66     40.06 o 
   9   8  13        8.23      -28.31     33.18 o 
  10   8  13      458.56      438.90     61.43 o 
  11   8  13      159.60      191.77     50.55 o 
  12   8  13        8.01       41.31     49.25 o 
  13   8  13       72.43       58.40     49.60 o 
  14   8  13      112.19      147.65     56.34 o 
  15   8  13        8.55      127.99     70.17 o 
   1   9  13      419.02      488.01     79.42 o 
   2   9  13        2.59       -4.31     41.09 o 
   3   9  13      155.48      131.88     47.28 o 
   4   9  13      198.59      133.26     51.69 o 
   5   9  13      351.25      389.64     55.45 o 
   6   9  13      115.79      150.81     45.11 o 
   7   9  13      397.83      457.79     57.08 o 
   8   9  13        0.61       -6.89     50.45 o 
   9   9  13      103.87       35.58     51.19 o 
  10   9  13       71.89       29.65     43.59 o 
  11   9  13       65.03      123.65     49.22 o 
  12   9  13       36.45       70.71     49.45 o 
  13   9  13       41.27       13.62     59.46 o 
   0  10  13      347.37      449.29    132.39 o 
   1  10  13       72.31       80.24     47.89 o 
   2  10  13      323.52      301.32     64.26 o 
   3  10  13      101.19       76.53     54.63 o 
   4  10  13       47.61      -22.76     51.67 o 
   5  10  13       35.95       -7.90     51.51 o 
   6  10  13        0.97      -49.10     49.10 o 
   7  10  13       96.48      141.82     55.09 o 
   8  10  13      306.18      362.52     65.83 o 
   9  10  13       11.20       30.97     55.61 o 
  10  10  13       37.08      109.36     64.14 o 
  11  10  13       10.45       35.84     99.74 o 
   1  11  13      219.76      362.69     67.47 o 
   2  11  13       99.78      -30.63     73.60 o 
   3  11  13        9.19      -49.01     56.09 o 
   4  11  13       32.17       10.83     60.45 o 
   5  11  13      304.04      414.51     77.73 o 
   6  11  13      159.03      224.00    111.25 o 
   7  11  13        4.81      -14.52     83.56 o 
   0   0  14    20919.28    21780.99    635.64 o 
   1   0  14    10546.16    10719.40    143.48 o 
   2   0  14       15.93       -1.13     22.65 o 
   3   0  14    12439.76    12560.52    214.30 o 
   4   0  14     2373.77     2106.23     76.74 o 
   5   0  14        0.13       24.77     17.91 o 
   6   0  14     7689.84     7316.65    118.48 o 
   7   0  14    14808.61    14296.84    181.65 o 
   8   0  14        8.83       -2.85     22.85 o 
   9   0  14     5004.95     4882.46    110.51 o 
  10   0  14     5263.80     4732.63    111.60 o 
  11   0  14       20.43       -7.13     34.24 o 
  12   0  14      411.54      406.13    102.77 o 
  13   0  14        9.88        8.23     64.03 o 
  14   0  14      198.94      193.66     93.05 o 
  15   0  14      105.79       75.77     75.23 o 
  16   0  14      417.37      565.41     99.26 o 
  17   0  14        3.18      -64.60     64.60 o 
  18   0  14       17.69      -54.81     73.52 o 
  19   0  14      552.46      656.96    173.45 o 
  20   0  14      830.85     1091.23    217.36 o 
   1   1  14       50.79       65.25     19.51 o 
   2   1  14      394.35      502.69     37.73 o 
   3   1  14      671.41      658.10     30.20 o 
   4   1  14      554.58      633.09     23.78 o 
   5   1  14        4.72       -8.16     11.66 o 
   6   1  14      296.66      317.59     21.50 o 
   7   1  14     2577.33     2582.16     49.04 o 
   8   1  14       40.63       25.40     15.74 o 
   9   1  14     3546.03     3512.96     76.07 o 
  10   1  14     4042.06     3858.22    111.85 o 
  11   1  14     1362.75     1374.65     66.57 o 
  12   1  14        0.04      -13.74     31.78 o 
  13   1  14        0.09      -32.22     32.24 o 
  14   1  14      192.45      210.10     51.03 o 
  15   1  14      268.84      283.64     59.42 o 
  16   1  14        3.40      -26.18     49.65 o 
  17   1  14       63.51       55.70     57.13 o 
  18   1  14       60.18      141.74     68.24 o 
  19   1  14        6.18       65.70    116.59 o 
  20   1  14       24.97      -34.61     71.66 o 
   0   2  14      166.45       66.93     23.65 o 
   1   2  14     1144.25     1094.81     33.67 o 
   2   2  14       82.98      123.40     21.85 o 
   3   2  14     2689.85     2667.42     52.41 o 
   4   2  14     4493.29     4603.75     70.17 o 
   5   2  14      124.00       84.26     19.47 o 
   6   2  14     2671.61     2410.49     48.99 o 
   7   2  14     1957.12     1982.90     48.29 o 
   8   2  14     2413.93     2290.15     66.55 o 
   9   2  14     2704.20     2626.91     84.87 o 
  10   2  14     4178.17     3895.92     81.60 o 
  11   2  14      648.40      565.52     41.48 o 
  12   2  14      226.58      323.86     43.55 o 
  13   2  14       78.03       50.47     36.74 o 
  14   2  14     1346.21     1293.00     73.62 o 
  15   2  14       45.27       86.53     42.97 o 
  16   2  14      482.72      453.35     70.80 o 
  17   2  14       16.82       56.79     56.26 o 
  18   2  14        0.86        5.44     63.92 o 
  19   2  14       71.23       60.80     72.90 o 
  20   2  14       11.74       82.45    122.47 o 
   1   3  14     2941.01     2788.57     56.87 o 
   2   3  14     1057.79     1033.68     37.54 o 
   3   3  14     3315.36     3316.26     75.02 o 
   4   3  14     6084.75     5868.67     87.32 o 
   5   3  14      295.05      381.64     25.88 o 
   6   3  14        2.20       25.71     21.30 o 
   7   3  14       46.45       26.35     22.14 o 
   8   3  14       72.64       96.24     26.13 o 
   9   3  14       17.82       18.62     26.90 o 
  10   3  14       87.25       63.62     29.74 o 
  11   3  14       33.60       27.53     30.54 o 
  12   3  14      661.96      540.34     43.22 o 
  13   3  14       51.00       58.76     38.45 o 
  14   3  14      194.86      190.50     45.78 o 
  15   3  14      106.52       92.64     45.78 o 
  16   3  14      244.66      290.02     57.26 o 
  17   3  14      168.58      115.77     58.12 o 
  18   3  14       24.24       60.49     59.63 o 
  19   3  14        0.31      -12.86     60.56 o 
  20   3  14        0.53       22.26     87.43 o 
   0   4  14       67.80       73.11     26.63 o 
   1   4  14     1835.40     1983.45     54.65 o 
   2   4  14      173.98      183.56     24.71 o 
   3   4  14      139.86      134.00     24.18 o 
   4   4  14     1308.31     1320.97     52.75 o 
   5   4  14       53.54       82.81     26.78 o 
   6   4  14     2811.04     2749.29     67.34 o 
   7   4  14      293.69      264.31     30.41 o 
   8   4  14     3679.88     3525.16     74.50 o 
   9   4  14      153.78      188.28     32.14 o 
  10   4  14     3519.53     3434.10     82.32 o 
  11   4  14      608.92      595.67     44.66 o 
  12   4  14     2220.79     2313.83     73.99 o 
  13   4  14       12.06       15.68     36.70 o 
  14   4  14     3473.25     3410.94    136.38 o 
  15   4  14      907.46      839.43     95.81 o 
  16   4  14      278.21      329.37     59.65 o 
  17   4  14      364.70      357.28     66.98 o 
  18   4  14       47.21        3.58     53.06 o 
  19   4  14       42.41       13.43     83.54 o 
   1   5  14     2188.23     2091.14     61.01 o 
   2   5  14       29.45       33.72     23.28 o 
   3   5  14      316.32      334.32     35.88 o 
   4   5  14     3231.99     2979.07     75.40 o 
   5   5  14     1811.80     1947.45     59.67 o 
   6   5  14      116.18       97.82     29.18 o 
   7   5  14      493.48      456.54     41.43 o 
   8   5  14       89.49       97.78     29.69 o 
   9   5  14        0.00       -1.93     24.99 o 
  10   5  14       38.00       35.86     28.75 o 
  11   5  14       87.70       85.61     31.86 o 
  12   5  14       83.23       37.90     41.77 o 
  13   5  14      469.93      503.04     54.30 o 
  14   5  14       22.34       29.29     37.67 o 
  15   5  14        1.16      -43.20     43.20 o 
  16   5  14       32.50       19.81     50.43 o 
  17   5  14       12.83       -4.51     50.28 o 
  18   5  14       52.48       54.49     64.28 o 
   0   6  14      141.39      111.02     58.90 o 
   1   6  14     1014.59     1106.74     58.21 o 
   2   6  14     1390.26     1402.11     74.39 o 
   3   6  14       47.82       59.36     32.26 o 
   4   6  14     4438.95     4541.49     90.49 o 
   5   6  14      117.21       97.35     32.09 o 
   6   6  14     2424.18     2373.16     68.94 o 
   7   6  14     2039.52     1871.71     77.71 o 
   8   6  14       98.53       90.22     29.83 o 
   9   6  14       27.82       22.40     30.07 o 
  10   6  14       78.25      137.00     38.03 o 
  11   6  14        7.57       19.12     35.81 o 
  12   6  14       92.35       62.35     46.05 o 
  13   6  14      391.60      387.27     94.76 o 
  14   6  14       20.23       52.32     39.26 o 
  15   6  14       79.65       68.68     43.68 o 
  16   6  14       74.25      133.19     60.65 o 
  17   6  14       94.50       79.77     64.36 o 
   1   7  14      326.14      282.62     45.46 o 
   2   7  14      311.63      350.08     46.33 o 
   3   7  14      748.41      812.70     67.14 o 
   4   7  14      519.31      586.82     49.43 o 
   5   7  14     1677.74     1505.37     67.09 o 
   6   7  14      318.81      300.02     41.15 o 
   7   7  14       13.96      -20.64     29.11 o 
   8   7  14      356.17      226.01     49.53 o 
   9   7  14       84.75       65.09     34.28 o 
  10   7  14       10.17       10.89     44.25 o 
  11   7  14        1.16      -38.15     39.28 o 
  12   7  14      120.18      168.52     48.76 o 
  13   7  14       13.76      -23.00     41.39 o 
  14   7  14       63.83        5.13     50.43 o 
  15   7  14      478.72      524.13     65.50 o 
  16   7  14       29.08        9.70     80.78 o 
   0   8  14     1306.53     1582.16    151.37 o 
   1   8  14       12.63        0.19     43.27 o 
   2   8  14     1085.75     1145.56     89.58 o 
   3   8  14       28.65       55.61     34.33 o 
   4   8  14      894.66      944.46     60.70 o 
   5   8  14      154.60      122.19     46.10 o 
   6   8  14      467.02      407.15     53.89 o 
   7   8  14      273.06      258.31     49.73 o 
   8   8  14      642.40      649.30     56.04 o 
   9   8  14        8.55       -0.13     37.34 o 
  10   8  14       16.88       63.76     40.93 o 
  11   8  14        0.02      -17.07     42.19 o 
  12   8  14        5.25      -43.69     46.07 o 
  13   8  14       77.78        5.16     60.09 o 
  14   8  14      142.43      135.47     56.35 o 
  15   8  14        2.52       -4.75     67.62 o 
   1   9  14       94.65       33.37     49.93 o 
   2   9  14       10.74      -26.69     40.11 o 
   3   9  14      114.62      109.82     57.06 o 
   4   9  14      592.43      688.34     72.99 o 
   5   9  14      316.53      292.92     51.80 o 
   6   9  14       33.18       43.64     40.71 o 
   7   9  14       19.32       71.10     44.01 o 
   8   9  14      453.43      564.65     72.13 o 
   9   9  14      490.42      454.37     72.68 o 
  10   9  14      183.64      151.18     54.34 o 
  11   9  14      560.35      602.54     89.79 o 
  12   9  14      201.45      174.27     69.25 o 
  13   9  14       28.16       39.10     72.38 o 
   0  10  14       27.87       64.13     84.17 o 
   1  10  14      134.61       37.32     49.93 o 
   2  10  14       19.04        4.51     48.66 o 
   3  10  14      231.59      147.82     75.94 o 
   4  10  14        3.36      -43.01     43.01 o 
   5  10  14        0.21      -38.43     49.12 o 
   6  10  14       43.22      -49.52     49.52 o 
   7  10  14      112.98       76.15     63.18 o 
   8  10  14      308.76      331.30     74.05 o 
   9  10  14        8.35       27.12     60.85 o 
  10  10  14      500.68      429.67     83.17 o 
   1  11  14        0.13       -8.61     53.64 o 
   2  11  14      141.83      228.48     80.40 o 
   3  11  14        0.85      -58.74     58.74 o 
   4  11  14        9.78       10.54     58.64 o 
   5  11  14      159.55      173.20     66.48 o 
   6  11  14      229.33      227.35     84.68 o 
   7  11  14       12.70      -49.68     72.62 o 
   1   1  15    22853.30    22089.23    216.50 o 
   2   1  15     2301.39     2376.76     49.48 o 
   3   1  15     6381.90     6307.55    112.87 o 
   4   1  15    11770.00    11715.56    118.48 o 
   5   1  15     4490.99     4143.58     72.68 o 
   6   1  15     2098.56     2349.90     42.88 o 
   7   1  15     1827.41     1771.90     54.56 o 
   8   1  15     3090.67     2950.58     63.13 o 
   9   1  15       99.02       79.34     33.49 o 
  10   1  15      161.85      119.39     30.54 o 
  11   1  15       94.41       56.98     26.44 o 
  12   1  15     2346.33     2431.52    118.27 o 
  13   1  15      136.33      170.45     42.59 o 
  14   1  15       57.96       48.70     46.47 o 
  15   1  15     1852.90     1967.72    101.48 o 
  16   1  15      430.57      517.64     70.83 o 
  17   1  15      479.23      523.53     75.33 o 
  18   1  15        8.00       -3.16     65.76 o 
  19   1  15      126.75      127.64     73.83 o 
  20   1  15        7.40      176.84     81.86 o 
   0   2  15     9277.95     9700.56    210.38 o 
   1   2  15      982.74     1048.40     34.32 o 
   2   2  15     5746.51     5800.84     85.19 o 
   3   2  15      653.98      678.44     32.84 o 
   4   2  15      666.03      743.10     32.85 o 
   5   2  15      679.38      759.41     33.31 o 
   6   2  15     1725.77     1781.68     44.14 o 
   7   2  15     1997.40     1946.07     71.55 o 
   8   2  15      803.89      698.37     43.95 o 
   9   2  15      127.23       87.92     27.63 o 
  10   2  15     1616.41     1417.22     53.18 o 
  11   2  15       36.52       55.60     34.25 o 
  12   2  15     1377.96     1509.25     72.75 o 
  13   2  15      108.80      133.01     39.85 o 
  14   2  15       84.05      115.95     40.90 o 
  15   2  15      702.23      797.39     68.26 o 
  16   2  15      154.43      248.26     56.53 o 
  17   2  15        5.57      111.25     86.91 o 
  18   2  15       34.10      213.64     79.63 o 
  19   2  15       94.57      195.40     93.22 o 
  20   2  15      122.99      169.21     81.91 o 
   1   3  15     1364.62     1339.80     41.83 o 
   2   3  15      218.23      231.93     25.70 o 
   3   3  15      534.69      517.16     31.32 o 
   4   3  15     3881.64     3695.30     69.35 o 
   5   3  15     3251.82     3052.90     56.79 o 
   6   3  15     1093.06     1071.97     54.90 o 
   7   3  15      453.21      411.13     32.73 o 
   8   3  15     1642.98     1604.40     51.66 o 
   9   3  15     4702.92     4370.43     95.70 o 
  10   3  15      120.05      167.57     30.77 o 
  11   3  15     5255.75     5143.11    111.58 o 
  12   3  15     2115.20     1967.20     67.76 o 
  13   3  15     4408.75     3933.51    103.19 o 
  14   3  15      184.27      145.89     42.51 o 
  15   3  15      660.42      802.32     69.59 o 
  16   3  15      255.24      226.32     54.18 o 
  17   3  15      199.42      241.88     66.28 o 
  18   3  15        1.81       13.15     60.18 o 
  19   3  15       95.38      163.18     83.20 o 
   0   4  15     9431.95     9400.63    152.48 o 
   1   4  15     5068.78     4708.62    100.20 o 
   2   4  15      590.93      640.27     34.80 o 
   3   4  15     1132.05     1174.94     43.15 o 
   4   4  15      519.53      542.18     67.77 o 
   5   4  15        2.04       14.14     30.70 o 
   6   4  15       17.22       35.89     25.82 o 
   7   4  15        7.91       35.59     24.74 o 
   8   4  15      909.51      897.35     44.48 o 
   9   4  15      373.46      317.89     36.97 o 
  10   4  15      338.58      238.28     34.54 o 
  11   4  15      817.20      832.65     50.79 o 
  12   4  15      467.44      418.71     44.62 o 
  13   4  15      121.48       86.32     37.18 o 
  14   4  15      134.89      167.04     49.71 o 
  15   4  15      313.84      237.02     54.97 o 
  16   4  15       10.71       -6.75     47.26 o 
  17   4  15      183.55      188.56     57.35 o 
  18   4  15       54.56       85.52     60.95 o 
  19   4  15      195.87      138.82     77.45 o 
   1   5  15     1437.43     1410.22     53.51 o 
   2   5  15      568.91      595.65     36.95 o 
   3   5  15      299.52      356.52     38.23 o 
   4   5  15      287.98      258.59     41.73 o 
   5   5  15       98.20      117.53     30.48 o 
   6   5  15      611.97      619.33     43.06 o 
   7   5  15      621.34      696.16     45.50 o 
   8   5  15       41.08       15.42     29.74 o 
   9   5  15     2369.50     2241.90     71.07 o 
  10   5  15      242.16      161.68     32.90 o 
  11   5  15     1236.99     1306.38     56.58 o 
  12   5  15      192.48      246.19     43.39 o 
  13   5  15      772.50      824.49     60.80 o 
  14   5  15      566.32      644.05     58.70 o 
  15   5  15      399.29      367.91     61.32 o 
  16   5  15        0.44        6.37     48.15 o 
  17   5  15       40.96        8.17     52.79 o 
  18   5  15       14.49      -73.88     73.88 o 
   0   6  15     6506.85     6208.27    177.43 o 
   1   6  15      787.06      782.81     53.60 o 
   2   6  15      364.27      264.15     61.25 o 
   3   6  15        5.93       17.04     34.00 o 
   4   6  15     1387.56     1441.10     61.96 o 
   5   6  15      101.66       81.01     31.70 o 
   6   6  15       69.66       57.75     32.25 o 
   7   6  15       85.66       89.48     31.48 o 
   8   6  15     1931.14     1770.56     70.82 o 
   9   6  15      362.09      440.48     42.83 o 
  10   6  15      289.20      234.53     37.38 o 
  11   6  15       35.38        1.16     36.18 o 
  12   6  15      221.34      190.81     46.96 o 
  13   6  15       19.34       16.95     38.68 o 
  14   6  15      288.91      350.86     51.31 o 
  15   6  15        2.43       70.83     44.13 o 
  16   6  15       71.75       82.28     56.18 o 
  17   6  15       83.17      149.68     68.82 o 
   1   7  15     1572.26     1730.60     87.59 o 
   2   7  15        1.10       13.96     39.70 o 
   3   7  15     1331.14     1412.85     70.86 o 
   4   7  15      693.14      676.57     52.79 o 
   5   7  15      966.46      885.54     57.49 o 
   6   7  15       13.17        5.89     29.36 o 
   7   7  15      454.75      550.64     53.39 o 
   8   7  15      376.54      326.81     44.72 o 
   9   7  15       16.16      -32.42     32.42 o 
  10   7  15       68.79       52.75     34.64 o 
  11   7  15      103.26      114.95     41.26 o 
  12   7  15       66.99       73.44     45.25 o 
  13   7  15      216.20      149.92     75.50 o 
  14   7  15       47.78        6.89     49.83 o 
  15   7  15       43.26       -5.91     46.88 o 
  16   7  15        1.59      -13.49     68.38 o 
   0   8  15       22.05       95.11     66.62 o 
   1   8  15       88.06      128.32     49.49 o 
   2   8  15      465.29      448.88     62.33 o 
   3   8  15      325.26      318.48     51.97 o 
   4   8  15       51.08       33.09     37.43 o 
   5   8  15      191.41      234.54     43.03 o 
   6   8  15      136.42      222.93     54.91 o 
   7   8  15       35.85       66.22     42.48 o 
   8   8  15      176.25      146.09     57.28 o 
   9   8  15      713.81      683.75     85.15 o 
  10   8  15      659.72      772.53     75.53 o 
  11   8  15       69.24       70.00     42.07 o 
  12   8  15      172.86      145.28     47.10 o 
  13   8  15       23.26      -13.44     53.96 o 
  14   8  15       23.33      -19.74     59.64 o 
   1   9  15      193.24       95.24     56.87 o 
   2   9  15        5.75      -43.25     43.25 o 
   3   9  15      155.66      135.14     49.46 o 
   4   9  15      285.94      285.69     80.30 o 
   5   9  15      317.52      225.00     63.09 o 
   6   9  15       63.97       51.86     44.98 o 
   7   9  15       36.00       -2.70     40.98 o 
   8   9  15       55.84       64.21     46.22 o 
   9   9  15       91.19      144.25     55.65 o 
  10   9  15       37.59       95.27     55.83 o 
  11   9  15      193.82      256.20     66.66 o 
  12   9  15       36.24       40.99     57.09 o 
  13   9  15      147.82      220.42    107.30 o 
   0  10  15       77.61      252.31    122.55 o 
   1  10  15      369.29      370.01     60.99 o 
   2  10  15        0.12        6.03     57.05 o 
   3  10  15        2.73      -25.86     48.75 o 
   4  10  15       39.81      -50.60     50.60 o 
   5  10  15       31.23       -6.57     53.08 o 
   6  10  15        6.87      -22.68     55.49 o 
   7  10  15        8.10      -45.21     54.57 o 
   8  10  15       23.48       37.18     53.03 o 
   9  10  15      126.75      215.26     97.47 o 
  10  10  15       47.11      100.61     68.55 o 
   1  11  15        0.70      -43.01     55.75 o 
   2  11  15       51.32       47.67     61.60 o 
   3  11  15       20.55        2.74     59.66 o 
   4  11  15      202.42      151.12     66.60 o 
   5  11  15       11.65      -57.24     57.24 o 
   6  11  15       16.34       43.99     87.40 o 
   0   0  16    32694.26    34091.31    587.27 o 
   1   0  16     1546.44     1605.78     53.80 o 
   2   0  16    13532.96    12602.06    187.81 o 
   3   0  16       26.85      -27.46     33.03 o 
   4   0  16     2463.48     2253.88     69.72 o 
   5   0  16      830.88      796.93     39.27 o 
   6   0  16       60.69       19.08     18.72 o 
   7   0  16     4765.90     4749.19     90.19 o 
   8   0  16     9635.04     9154.12    181.39 o 
   9   0  16     5220.76     5300.72    144.38 o 
  10   0  16      301.83      279.67     44.83 o 
  11   0  16      632.10      653.78     66.67 o 
  12   0  16      883.10      918.22    103.16 o 
  13   0  16     1234.93     1219.96    230.05 o 
  14   0  16      364.38      357.32     88.05 o 
  15   0  16       99.98       96.52     75.77 o 
  16   0  16       16.61      105.37     77.84 o 
  17   0  16      242.89      141.28     89.81 o 
  18   0  16     2186.74     2330.03    174.17 o 
  19   0  16       17.87       45.22     91.16 o 
  20   0  16       23.00      103.44    147.89 o 
   1   1  16     8564.29     9461.96    127.02 o 
   2   1  16     2294.98     2261.70     49.60 o 
   3   1  16     3287.70     3150.19     58.05 o 
   4   1  16      308.35      373.72     25.09 o 
   5   1  16      512.30      501.90     26.44 o 
   6   1  16      487.36      549.51     24.80 o 
   7   1  16       44.00       65.15     24.93 o 
   8   1  16     1786.49     1757.46     49.16 o 
   9   1  16       18.36       41.45     23.54 o 
  10   1  16        0.08      -15.47     29.63 o 
  11   1  16        0.74      -14.66     30.95 o 
  12   1  16      142.03       89.43     28.80 o 
  13   1  16      241.35      204.47     44.06 o 
  14   1  16       66.48        0.81     48.90 o 
  15   1  16       33.18       29.13     52.10 o 
  16   1  16      394.87      533.77     72.27 o 
  17   1  16       19.73       64.75     60.54 o 
  18   1  16      122.30      196.36     77.17 o 
  19   1  16       41.66        9.10     87.66 o 
  20   1  16      120.62       71.45     75.75 o 
   0   2  16      452.61      450.83     36.67 o 
   1   2  16        0.13      -17.26     17.26 o 
   2   2  16    10247.99     9498.07    118.79 o 
   3   2  16      171.89      197.09     24.12 o 
   4   2  16     2854.03     2832.56     59.36 o 
   5   2  16       22.86       10.03     20.69 o 
   6   2  16      279.78      217.16     24.98 o 
   7   2  16      394.19      380.58     29.85 o 
   8   2  16     2666.92     2793.36     75.55 o 
   9   2  16        5.69       28.66     28.34 o 
  10   2  16      112.60       47.58     29.70 o 
  11   2  16       40.26       26.76     34.66 o 
  12   2  16     3133.60     3064.43     89.79 o 
  13   2  16      135.85       49.97     42.27 o 
  14   2  16      991.57      989.66     60.31 o 
  15   2  16      351.93      364.72     56.71 o 
  16   2  16       39.78       31.12     52.72 o 
  17   2  16       17.69      107.09     76.92 o 
  18   2  16     1217.19     1460.91    123.55 o 
  19   2  16      144.48      154.89     75.91 o 
  20   2  16       57.02       -9.14     86.19 o 
   1   3  16       36.19       55.73     17.86 o 
   2   3  16      138.26      118.58     24.14 o 
   3   3  16        8.84        5.64     20.89 o 
   4   3  16      403.61      496.54     32.81 o 
   5   3  16     2327.94     2465.41     53.06 o 
   6   3  16      910.04      857.30     40.09 o 
   7   3  16     2439.31     2401.55     60.44 o 
   8   3  16        7.52        1.11     24.75 o 
   9   3  16      474.08      501.38     50.25 o 
  10   3  16      749.43      729.96     45.66 o 
  11   3  16       80.18       62.87     27.36 o 
  12   3  16       76.51      148.82     38.51 o 
  13   3  16      495.57      439.39     45.77 o 
  14   3  16       30.95       30.78     40.89 o 
  15   3  16       27.66       21.22     60.56 o 
  16   3  16       95.27      188.27     73.59 o 
  17   3  16        7.66      -16.04     57.27 o 
  18   3  16        9.59       40.76     71.56 o 
  19   3  16       40.45       74.65     79.38 o 
   0   4  16     2087.53     2063.88     89.27 o 
   1   4  16      888.37      904.35     54.91 o 
   2   4  16     4062.20     3828.85     73.29 o 
   3   4  16       14.64       -3.80     22.82 o 
   4   4  16       80.30       95.48     33.00 o 
   5   4  16      695.37      643.26     40.45 o 
   6   4  16      397.37      471.36     43.34 o 
   7   4  16       22.76       34.92     26.92 o 
   8   4  16     3851.52     3989.31     82.11 o 
   9   4  16     1605.14     1534.00     69.21 o 
  10   4  16     1073.17     1156.75     60.31 o 
  11   4  16        3.91       -4.81     28.00 o 
  12   4  16     2175.15     2003.96     71.40 o 
  13   4  16      491.94      417.46     57.03 o 
  14   4  16      516.03      642.20     65.40 o 
  15   4  16      316.27      259.72     75.70 o 
  16   4  16        1.44        8.57     49.83 o 
  17   4  16      100.34      163.07     55.80 o 
  18   4  16       78.37      106.46     64.20 o 
  19   4  16        0.32        6.97     72.61 o 
   1   5  16       57.47       50.42     27.63 o 
   2   5  16      507.01      575.25     61.74 o 
   3   5  16     1808.82     1895.18     64.06 o 
   4   5  16     1632.20     1569.29     61.96 o 
   5   5  16     1858.11     1751.05     59.70 o 
   6   5  16      651.92      662.94     45.36 o 
   7   5  16       39.20       37.80     30.82 o 
   8   5  16      591.67      670.20     47.25 o 
   9   5  16        7.91       63.15     33.89 o 
  10   5  16       12.59      -11.92     27.08 o 
  11   5  16       14.25        0.68     28.67 o 
  12   5  16      314.20      239.91     40.29 o 
  13   5  16       58.28       85.75     38.48 o 
  14   5  16        2.46        4.16     44.59 o 
  15   5  16      950.90      905.41     78.14 o 
  16   5  16      258.02      223.62     58.29 o 
  17   5  16        4.40      -39.48     53.43 o 
  18   5  16        3.25      -25.94     95.44 o 
   0   6  16     2108.26     2054.02     95.60 o 
   1   6  16       42.43       -8.49     32.06 o 
   2   6  16     3851.81     3775.26    132.12 o 
   3   6  16      373.80      446.33     49.03 o 
   4   6  16     2975.30     3173.89     95.52 o 
   5   6  16       23.22       58.30     31.53 o 
   6   6  16      493.14      464.79     42.91 o 
   7   6  16      116.66       95.06     36.45 o 
   8   6  16      361.29      393.11     42.02 o 
   9   6  16       16.38       21.35     31.03 o 
  10   6  16      312.94      288.46     43.00 o 
  11   6  16      162.26      153.39     38.26 o 
  12   6  16      348.76      239.99     45.17 o 
  13   6  16      182.30       30.73     44.67 o 
  14   6  16        1.41       14.35     36.65 o 
  15   6  16       39.78        9.47     46.70 o 
  16   6  16       11.49      -18.96     55.26 o 
  17   6  16       26.79       88.99    110.55 o 
   1   7  16       37.08       14.82     42.80 o 
   2   7  16        6.20       53.53     36.87 o 
   3   7  16     1564.33     1761.45     86.73 o 
   4   7  16     1296.15     1404.60     65.92 o 
   5   7  16       84.21      101.08     40.36 o 
   6   7  16        7.85       10.06     34.91 o 
   7   7  16      877.51      822.93     52.90 o 
   8   7  16       56.80       87.84     42.00 o 
   9   7  16       16.52       10.13     33.94 o 
  10   7  16        2.50        8.29     36.62 o 
  11   7  16      436.27      524.76     59.84 o 
  12   7  16      407.56      319.56     51.29 o 
  13   7  16      744.57      980.77     77.69 o 
  14   7  16       18.89       68.15     46.22 o 
  15   7  16      125.25       13.49     55.23 o 
  16   7  16        4.75      152.86    115.55 o 
   0   8  16      564.76      653.80     98.61 o 
   1   8  16      124.13      150.82     52.98 o 
   2   8  16      793.54      820.28     74.76 o 
   3   8  16       34.28       19.49     40.41 o 
   4   8  16      243.84      241.72     45.31 o 
   5   8  16      264.79      312.85     48.22 o 
   6   8  16      473.29      545.80     60.44 o 
   7   8  16      422.32      409.23     55.22 o 
   8   8  16      552.43      590.73     74.76 o 
   9   8  16       88.13       99.96     47.09 o 
  10   8  16        7.98      -28.44     49.96 o 
  11   8  16       48.66      127.94     51.35 o 
  12   8  16        0.94      -34.05     46.20 o 
  13   8  16       21.67       24.98     48.09 o 
  14   8  16       12.34      -72.19     73.27 o 
   1   9  16      108.69       98.76     56.63 o 
   2   9  16       27.45        0.76     44.49 o 
   3   9  16      127.94      149.14     51.76 o 
   4   9  16        7.70      -18.02     62.51 o 
   5   9  16      389.20      506.34     68.86 o 
   6   9  16      164.33      173.79     52.78 o 
   7   9  16      166.12      256.58     54.29 o 
   8   9  16       27.51       31.17     45.98 o 
   9   9  16      316.40      397.23     68.84 o 
  10   9  16        0.67       50.01     51.64 o 
  11   9  16        1.61       11.94     58.49 o 
  12   9  16       18.17      101.13     80.88 o 
   0  10  16       70.01      126.02     93.00 o 
   1  10  16       84.92       61.92     51.71 o 
   2  10  16       21.00        7.53     52.89 o 
   3  10  16       61.86       64.25     55.47 o 
   4  10  16       63.67       65.99     57.88 o 
   5  10  16        0.04      -18.21     56.06 o 
   6  10  16      242.95      285.84     69.05 o 
   7  10  16       67.94       97.83     59.53 o 
   8  10  16       37.03       91.98     86.92 o 
   9  10  16       65.44       37.61     62.72 o 
  10  10  16      322.98      252.10     79.73 o 
   1  11  16       63.43       78.34     62.79 o 
   2  11  16        0.04       22.57     63.13 o 
   3  11  16      109.01      100.60     65.38 o 
   4  11  16       71.59       27.04     64.39 o 
   5  11  16       21.91      -39.82     65.22 o 
   6  11  16        5.32        6.32    115.64 o 
   1   1  17    12446.91    12630.32    145.65 o 
   2   1  17     4440.48     4622.10     74.40 o 
   3   1  17      110.07       83.47     25.14 o 
   4   1  17     1968.03     1784.92     43.47 o 
   5   1  17     3379.77     3215.83     58.01 o 
   6   1  17       29.97       16.84     18.98 o 
   7   1  17     2573.34     2653.30     59.98 o 
   8   1  17     1787.12     1742.89     50.12 o 
   9   1  17     1955.55     1949.03     58.72 o 
  10   1  17     1466.04     1306.03     58.99 o 
  11   1  17     2784.15     2622.74     88.98 o 
  12   1  17       23.63       38.49     33.20 o 
  13   1  17       15.28       11.18     45.97 o 
  14   1  17      544.39      440.40     64.95 o 
  15   1  17      353.94      578.39     84.30 o 
  16   1  17       49.88       84.54     56.27 o 
  17   1  17       32.48       60.20     58.30 o 
  18   1  17      131.54      176.85     67.66 o 
  19   1  17        8.59       64.23     71.78 o 
  20   1  17        0.37      -41.58     85.16 o 
   0   2  17       10.15       -8.94     23.73 o 
   1   2  17      419.49      506.41     31.60 o 
   2   2  17      419.98      500.80     31.53 o 
   3   2  17      214.53      190.65     27.10 o 
   4   2  17      607.77      566.63     32.27 o 
   5   2  17     1452.02     1463.14     45.63 o 
   6   2  17     1477.12     1586.35     45.22 o 
   7   2  17     3246.20     3146.44     70.67 o 
   8   2  17      584.81      515.15     36.47 o 
   9   2  17      706.87      651.83     42.80 o 
  10   2  17      877.65      878.13     49.30 o 
  11   2  17      227.13      243.32     41.26 o 
  12   2  17     1675.95     1678.59     69.55 o 
  13   2  17       52.58       56.93     38.31 o 
  14   2  17       34.86       34.66     38.11 o 
  15   2  17      417.42      393.08     65.88 o 
  16   2  17      156.93      181.68     61.45 o 
  17   2  17        6.18       42.98     63.24 o 
  18   2  17       22.44       -2.50     78.54 o 
  19   2  17      301.67      362.52     91.68 o 
   1   3  17    10290.64    10189.52    127.60 o 
   2   3  17       71.41       92.36     24.77 o 
   3   3  17     3949.87     3715.51     71.94 o 
   4   3  17       79.28       73.04     28.51 o 
   5   3  17    11962.23    11838.75    151.12 o 
   6   3  17     3949.58     3708.91     73.57 o 
   7   3  17      504.82      533.24     36.86 o 
   8   3  17       96.40       66.47     27.89 o 
   9   3  17       20.65      -20.28     27.17 o 
  10   3  17       17.00        7.72     28.44 o 
  11   3  17      692.07      720.98     53.09 o 
  12   3  17      496.06      479.25     49.13 o 
  13   3  17      173.39       94.76     39.40 o 
  14   3  17      130.43      200.08     48.54 o 
  15   3  17      808.78      759.83     98.16 o 
  16   3  17      363.72      392.99     91.19 o 
  17   3  17      164.31       32.57    129.47 o 
  18   3  17       42.28      221.53     77.54 o 
  19   3  17       97.98      171.13    150.82 o 
   0   4  17     1389.29     1468.67     78.56 o 
   1   4  17      657.45      708.43     42.68 o 
   2   4  17      153.55      176.52     28.64 o 
   3   4  17      221.36      227.51     30.04 o 
   4   4  17      797.84      788.04     48.77 o 
   5   4  17     3009.26     3042.33     82.46 o 
   6   4  17      772.29      748.81     45.51 o 
   7   4  17     1024.87      965.16     46.82 o 
   8   4  17      123.35       60.98     29.46 o 
   9   4  17      172.54      141.78     32.08 o 
  10   4  17     2194.87     2016.57     68.54 o 
  11   4  17       34.85        4.02     31.78 o 
  12   4  17        5.36       37.81     36.28 o 
  13   4  17        2.13      -31.69     35.39 o 
  14   4  17      114.34      154.01     45.29 o 
  15   4  17       43.73       66.53     43.10 o 
  16   4  17       11.90       -0.15     43.37 o 
  17   4  17       20.78       48.00     46.70 o 
  18   4  17        0.44        4.74     62.94 o 
   1   5  17     2448.84     2491.37     79.86 o 
   2   5  17     2478.24     2672.57     84.49 o 
   3   5  17      170.87      153.80     38.25 o 
   4   5  17      162.57      120.62     34.69 o 
   5   5  17     4249.24     4187.57     88.41 o 
   6   5  17        6.77       46.91     31.03 o 
   7   5  17      316.71      378.14     40.10 o 
   8   5  17      180.63      217.50     36.04 o 
   9   5  17       43.08       49.38     31.88 o 
  10   5  17      422.62      415.61     41.27 o 
  11   5  17      733.13      756.00     51.84 o 
  12   5  17      220.68      234.50     42.84 o 
  13   5  17        2.36       40.61     36.54 o 
  14   5  17      307.89      331.39     59.72 o 
  15   5  17      143.75      126.17     48.93 o 
  16   5  17        6.65        0.46     46.05 o 
  17   5  17      145.34      209.35     61.59 o 
  18   5  17        4.32       53.69     57.06 o 
   0   6  17     2543.42     2672.32    146.47 o 
   1   6  17     1463.84     1336.97     67.83 o 
   2   6  17     1647.93     1720.89     87.42 o 
   3   6  17      144.59       81.46     40.30 o 
   4   6  17      100.00      122.08     41.47 o 
   5   6  17        6.43       -4.36     32.53 o 
   6   6  17      271.03      284.66     39.41 o 
   7   6  17        6.94        4.99     29.16 o 
   8   6  17        0.91       -1.92     33.19 o 
   9   6  17      570.95      667.63     50.11 o 
  10   6  17     1175.26     1172.36     65.41 o 
  11   6  17       17.44       31.45     36.60 o 
  12   6  17      219.56      182.91     55.02 o 
  13   6  17       47.90      124.39     46.21 o 
  14   6  17      369.50      393.48     50.11 o 
  15   6  17        3.34       59.54     51.24 o 
  16   6  17        1.18       42.51     68.94 o 
  17   6  17      160.63      128.38     78.25 o 
   1   7  17       11.30       -8.18     44.58 o 
   2   7  17       82.92        9.19     36.82 o 
   3   7  17        3.93      -27.38     39.62 o 
   4   7  17      258.82      302.43     45.08 o 
   5   7  17     1937.99     1927.22    107.20 o 
   6   7  17     1323.39     1389.25     69.61 o 
   7   7  17     1452.56     1334.16     69.61 o 
   8   7  17      272.10      309.37     45.97 o 
   9   7  17      665.36      666.08     56.91 o 
  10   7  17      147.54       89.30     39.64 o 
  11   7  17      229.86      213.25     56.02 o 
  12   7  17      539.97      576.96     68.28 o 
  13   7  17      232.70      228.72     61.60 o 
  14   7  17      111.18      108.62     64.05 o 
  15   7  17       93.06       14.13     55.75 o 
   0   8  17       65.61      120.52     76.06 o 
   1   8  17       81.50       40.77     69.87 o 
   2   8  17       53.74       72.29     51.53 o 
   3   8  17       28.46      -16.37     48.19 o 
   4   8  17      381.48      358.06     58.37 o 
   5   8  17      406.25      380.68     51.06 o 
   6   8  17       98.98      123.80     44.06 o 
   7   8  17      577.67      686.67     80.91 o 
   8   8  17       26.09      103.61     45.81 o 
   9   8  17       17.99      100.04     45.78 o 
  10   8  17      278.59      129.92     56.23 o 
  11   8  17      328.16      297.59     55.88 o 
  12   8  17       22.68       20.13     46.21 o 
  13   8  17       18.21       21.03     52.14 o 
  14   8  17       15.68       13.50     66.33 o 
   1   9  17      107.67      146.07     57.93 o 
   2   9  17      123.88      122.66     57.71 o 
   3   9  17      188.14      197.77     51.66 o 
   4   9  17        8.08      -20.69     46.58 o 
   5   9  17        1.09       53.74     52.80 o 
   6   9  17      190.95      200.83     50.29 o 
   7   9  17      299.42      336.11     59.75 o 
   8   9  17        8.81      -41.03     41.03 o 
   9   9  17      214.65      272.66     76.55 o 
  10   9  17        2.25       81.11     53.54 o 
  11   9  17      167.83      286.92     78.33 o 
  12   9  17        7.33       -8.08     69.26 o 
   0  10  17      190.38      251.33     97.41 o 
   1  10  17      536.68      563.50     80.61 o 
   2  10  17        9.90      -46.34     46.34 o 
   3  10  17      211.17       74.36     66.08 o 
   4  10  17        2.66       -5.32     51.94 o 
   5  10  17       19.93       22.28     57.84 o 
   6  10  17        4.13      -20.84     53.17 o 
   7  10  17       72.26       45.70     60.77 o 
   8  10  17       80.56       66.58     75.21 o 
   9  10  17        2.18      -36.97     60.85 o 
   1  11  17      308.01      299.04     87.38 o 
   2  11  17        1.95      -58.88     58.88 o 
   3  11  17      215.03      316.81    125.02 o 
   4  11  17        1.26      -45.30     63.78 o 
   5  11  17       19.42       35.23     74.61 o 
   0   0  18      537.22      519.09    185.42 o 
   1   0  18     9756.39    10183.91    149.96 o 
   2   0  18     3237.72     3519.16     90.51 o 
   3   0  18        5.68        1.92     35.87 o 
   4   0  18      950.42      868.98     50.96 o 
   5   0  18     3290.38     3194.51     75.20 o 
   6   0  18     3033.04     2976.89     81.32 o 
   7   0  18     2677.84     2654.79     69.84 o 
   8   0  18      556.36      529.53     66.74 o 
   9   0  18      151.40      124.22     50.77 o 
  10   0  18     2948.14     2892.99    115.06 o 
  11   0  18      216.47      137.52     75.83 o 
  12   0  18       46.70       48.67     71.40 o 
  13   0  18     2681.24     2492.68    154.09 o 
  14   0  18     1371.83     1441.43    132.83 o 
  15   0  18      378.39      313.33     93.19 o 
  16   0  18     1644.38     1852.53    264.92 o 
  17   0  18      187.83      207.43     96.48 o 
  18   0  18      198.55      322.54    101.72 o 
  19   0  18      603.52      542.89    230.96 o 
   1   1  18     1014.07      988.16     40.17 o 
   2   1  18     4031.28     4075.73     76.24 o 
   3   1  18      378.84      361.54     37.93 o 
   4   1  18        2.81        5.12     18.77 o 
   5   1  18      206.38      123.88     26.41 o 
   6   1  18       92.92       62.90     21.49 o 
   7   1  18       98.09       78.65     25.03 o 
   8   1  18     2435.06     2373.62     57.71 o 
   9   1  18     1647.50     1682.60     64.35 o 
  10   1  18     1476.81     1531.49     73.49 o 
  11   1  18     1440.12     1473.55     86.05 o 
  12   1  18       24.45       12.76     39.48 o 
  13   1  18      190.84      208.09     54.58 o 
  14   1  18        8.18       -6.65     47.64 o 
  15   1  18        0.93       27.11     57.82 o 
  16   1  18        0.23      -18.97     64.69 o 
  17   1  18        1.02      -51.08     51.08 o 
  18   1  18       13.86       68.81     60.18 o 
  19   1  18       26.68      -38.52     77.86 o 
   0   2  18     1270.13     1183.53     54.13 o 
   1   2  18     1451.16     1300.37     44.56 o 
   2   2  18     5305.16     5171.30    125.93 o 
   3   2  18     4060.51     3879.45     74.23 o 
   4   2  18     8981.12     8667.02    111.48 o 
   5   2  18        5.51      -10.73     22.50 o 
   6   2  18     8300.53     8101.75    102.29 o 
   7   2  18       15.78       61.78     32.65 o 
   8   2  18       76.93       37.94     37.04 o 
   9   2  18     3346.32     3212.96    101.01 o 
  10   2  18       67.66       61.17     35.57 o 
  11   2  18      112.25      127.54     38.87 o 
  12   2  18      401.02      413.58     51.10 o 
  13   2  18       49.96       62.25     38.84 o 
  14   2  18      632.34      677.74     74.61 o 
  15   2  18      167.39      197.20     60.96 o 
  16   2  18      517.93      618.03     77.10 o 
  17   2  18       92.55       29.56     68.79 o 
  18   2  18       83.63       63.58     72.48 o 
  19   2  18      111.13       28.66     76.79 o 
   1   3  18       32.76       51.99     24.61 o 
   2   3  18       92.99      112.79     26.96 o 
   3   3  18       75.49       94.13     26.49 o 
   4   3  18     1260.22     1175.22     46.36 o 
   5   3  18       30.40      -27.68     27.68 o 
   6   3  18      466.15      516.97     36.56 o 
   7   3  18      470.97      470.50     36.91 o 
   8   3  18       43.59       46.67     28.00 o 
   9   3  18        3.10      -20.72     27.96 o 
  10   3  18        8.91      -13.19     28.28 o 
  11   3  18        4.96      -26.83     26.83 o 
  12   3  18      465.76      481.43     49.80 o 
  13   3  18        0.26      -36.32     36.32 o 
  14   3  18       23.84       88.30     39.49 o 
  15   3  18      101.99      139.13     47.49 o 
  16   3  18      176.96      207.83     59.32 o 
  17   3  18      103.16      244.89     88.74 o 
  18   3  18        4.65      -52.50     67.51 o 
  19   3  18       34.75      137.44     98.50 o 
   0   4  18    16944.08    16685.83    292.42 o 
   1   4  18       60.40      105.87     32.21 o 
   2   4  18     3268.30     3232.39     71.07 o 
   3   4  18       61.52       82.83     28.15 o 
   4   4  18     1030.77     1028.34     52.28 o 
   5   4  18      809.90      887.45     51.02 o 
   6   4  18        7.06        7.49     36.28 o 
   7   4  18      484.58      413.34     40.95 o 
   8   4  18       18.56       27.02     28.12 o 
   9   4  18      426.82      422.69     39.38 o 
  10   4  18       60.71       98.63     33.18 o 
  11   4  18      113.86      133.87     33.85 o 
  12   4  18      164.32      179.33     37.84 o 
  13   4  18        0.43      -25.87     37.89 o 
  14   4  18       57.56       46.22     45.25 o 
  15   4  18      162.27      111.99     54.63 o 
  16   4  18      181.26      125.92     53.78 o 
  17   4  18      514.44      576.98     82.44 o 
  18   4  18      197.99      177.69     96.42 o 
   1   5  18     1102.09     1150.37     60.29 o 
   2   5  18     1363.42     1324.92     65.48 o 
   3   5  18      568.32      531.22     51.66 o 
   4   5  18      180.39      190.93     37.78 o 
   5   5  18       49.20       84.72     31.03 o 
   6   5  18     4057.24     3956.07     89.21 o 
   7   5  18      409.51      307.35     38.73 o 
   8   5  18      527.76      588.38     46.61 o 
   9   5  18      606.54      629.18     47.19 o 
  10   5  18      190.53      130.00     34.60 o 
  11   5  18     1407.56     1422.81     64.83 o 
  12   5  18       36.97       78.52     36.77 o 
  13   5  18      892.70      800.28     62.15 o 
  14   5  18      754.52      710.72     69.29 o 
  15   5  18       36.67      -28.04     47.14 o 
  16   5  18      101.02       97.39     53.15 o 
  17   5  18        4.59      -49.12     54.96 o 
   0   6  18       65.42      165.14     72.04 o 
   1   6  18      288.84      252.41     45.48 o 
   2   6  18      104.53      124.42     46.16 o 
   3   6  18       39.23       -4.95     36.96 o 
   4   6  18     1142.62     1182.35     68.53 o 
   5   6  18      257.99      183.91     39.64 o 
   6   6  18      327.02      322.53     40.48 o 
   7   6  18      465.74      507.96     45.45 o 
   8   6  18      347.90      438.07     45.52 o 
   9   6  18      171.88      116.29     36.31 o 
  10   6  18     1862.28     1885.84     83.39 o 
  11   6  18      183.01      133.17     41.40 o 
  12   6  18     1712.81     1684.30     86.69 o 
  13   6  18       61.22       61.18     44.85 o 
  14   6  18      665.68      749.26     68.18 o 
  15   6  18        0.12       73.04     49.84 o 
  16   6  18      157.11      270.56     69.71 o 
   1   7  18        0.06        3.03     66.25 o 
   2   7  18     1969.02     2200.81    101.68 o 
   3   7  18       68.05       58.88     40.43 o 
   4   7  18      148.67      146.32     40.34 o 
   5   7  18      195.87      273.67     44.15 o 
   6   7  18     1280.99     1267.39     68.28 o 
   7   7  18      317.21      335.89     48.44 o 
   8   7  18        5.10      -32.29     34.03 o 
   9   7  18       39.85       33.70     42.74 o 
  10   7  18       16.51       53.11     37.63 o 
  11   7  18        8.58       18.10     40.26 o 
  12   7  18      243.04      333.77     55.51 o 
  13   7  18        8.65      -18.66     45.80 o 
  14   7  18      421.10      424.35     62.74 o 
  15   7  18       20.27       73.40     90.34 o 
   0   8  18       15.94       -3.69     70.19 o 
   1   8  18       25.35      -37.57     57.92 o 
   2   8  18       22.09      -27.05     49.17 o 
   3   8  18      189.91      216.65     81.09 o 
   4   8  18       14.53       66.77     43.29 o 
   5   8  18        0.77       41.95     37.81 o 
   6   8  18      649.91      741.03     61.61 o 
   7   8  18      228.39      177.77     49.45 o 
   8   8  18     1408.00     1410.80     84.14 o 
   9   8  18      103.09      -10.13     46.16 o 
  10   8  18      626.38      883.96     73.85 o 
  11   8  18       12.42       38.80     47.08 o 
  12   8  18      212.48      296.95     60.38 o 
  13   8  18       18.69       17.33     62.00 o 
   1   9  18      159.07       77.89     57.49 o 
   2   9  18        0.90       10.54     55.37 o 
   3   9  18       74.53       44.36     46.46 o 
   4   9  18      576.39      485.28     64.71 o 
   5   9  18       95.76      146.13     57.32 o 
   6   9  18      268.63      191.76     59.42 o 
   7   9  18        0.06       49.95     45.90 o 
   8   9  18      169.84      153.05     52.23 o 
   9   9  18      204.46      277.79     73.95 o 
  10   9  18      121.13      131.55     59.32 o 
  11   9  18       27.73      -19.94     60.50 o 
   0  10  18      461.71      414.03    109.49 o 
   1  10  18       33.91      -34.87     59.05 o 
   2  10  18      168.63      161.81     57.37 o 
   3  10  18       37.68       34.10     55.41 o 
   4  10  18      422.39      535.46    110.23 o 
   5  10  18       72.08       52.68     79.40 o 
   6  10  18      149.89      163.41     63.68 o 
   7  10  18       62.50       79.37     62.23 o 
   8  10  18       11.96       51.53     80.76 o 
   9  10  18       80.80       -0.40     63.99 o 
   1  11  18       20.67       -2.07     61.57 o 
   2  11  18      154.15      116.93     68.31 o 
   3  11  18        5.19       79.45     67.72 o 
   4  11  18       43.10       94.71     88.49 o 
   1   1  19      172.30      244.28     28.99 o 
   2   1  19     1375.58     1505.68     49.50 o 
   3   1  19     2355.98     2055.84     53.08 o 
   4   1  19       29.47       14.38     18.96 o 
   5   1  19      574.99      529.15     35.87 o 
   6   1  19     1096.36     1091.75     49.37 o 
   7   1  19     3331.80     3255.46     66.79 o 
   8   1  19      562.19      601.84     36.85 o 
   9   1  19     6385.30     6463.89    120.27 o 
  10   1  19      110.03      199.00     40.30 o 
  11   1  19      934.32     1013.84    106.06 o 
  12   1  19       70.95      100.53     51.45 o 
  13   1  19     5679.23     5693.74    159.16 o 
  14   1  19      118.68      157.98     54.23 o 
  15   1  19       35.51       43.38     91.89 o 
  16   1  19       17.34      110.24     56.89 o 
  17   1  19      401.32      528.05     79.32 o 
  18   1  19      198.13      270.68     73.34 o 
  19   1  19      234.37      375.64     93.10 o 
   0   2  19      178.90      333.31     38.34 o 
   1   2  19      143.84      195.42     31.73 o 
   2   2  19     1954.61     1842.24     84.63 o 
   3   2  19      465.68      455.06     35.17 o 
   4   2  19      391.78      388.56     32.13 o 
   5   2  19      192.98      234.79     41.84 o 
   6   2  19      501.43      537.17     43.82 o 
   7   2  19      100.43       37.11     27.92 o 
   8   2  19     1216.56     1161.43     56.81 o 
   9   2  19      102.40       75.28     30.39 o 
  10   2  19     2447.84     2532.74     80.73 o 
  11   2  19      235.82      197.67     40.11 o 
  12   2  19     1714.54     1658.77     72.18 o 
  13   2  19        4.17       19.29     43.00 o 
  14   2  19      337.67      261.98     60.63 o 
  15   2  19      229.23      193.28     65.21 o 
  16   2  19       10.31       74.59     56.37 o 
  17   2  19        6.57      -41.49     61.92 o 
  18   2  19       58.92       97.90     78.45 o 
  19   2  19       13.38      -29.47     89.74 o 
   1   3  19     4807.83     4459.83     81.19 o 
   2   3  19      649.53      698.02     39.34 o 
   3   3  19    10400.53    10117.06    133.81 o 
   4   3  19      802.29      757.94     41.58 o 
   5   3  19      223.33      225.73     35.99 o 
   6   3  19       26.84       17.64     26.46 o 
   7   3  19     1750.16     1712.85     56.11 o 
   8   3  19      594.32      610.32     41.73 o 
   9   3  19      417.54      504.54     43.18 o 
  10   3  19       18.26       18.73     30.11 o 
  11   3  19      401.59      422.05     48.40 o 
  12   3  19      105.61      124.76     39.49 o 
  13   3  19      586.08      673.30     57.39 o 
  14   3  19      130.08      156.97     48.70 o 
  15   3  19      212.45      278.97     50.59 o 
  16   3  19       14.45       75.00     63.67 o 
  17   3  19        2.70       58.46     71.24 o 
  18   3  19        1.64       62.58     71.50 o 
   0   4  19     1812.41     1792.70     87.73 o 
   1   4  19       19.27       38.40     30.61 o 
   2   4  19        4.43      -12.54     29.19 o 
   3   4  19       65.95      117.73     32.91 o 
   4   4  19      706.79      737.23     70.79 o 
   5   4  19      456.21      588.88     59.17 o 
   6   4  19      837.42      913.73     49.94 o 
   7   4  19        2.59       -5.08     30.44 o 
   8   4  19      506.81      462.14     39.76 o 
   9   4  19      179.66      145.74     36.34 o 
  10   4  19       13.49       44.93     43.54 o 
  11   4  19       15.48      -10.42     31.18 o 
  12   4  19     1190.60     1240.85     61.32 o 
  13   4  19        0.13       12.83     39.18 o 
  14   4  19        3.27      -42.20     42.20 o 
  15   4  19        7.12       30.33     45.15 o 
  16   4  19       69.68       26.77     50.53 o 
  17   4  19       21.75      -48.28     57.73 o 
  18   4  19       97.45       86.28     96.39 o 
   1   5  19       22.22       82.22     29.48 o 
   2   5  19      955.97     1051.34     79.68 o 
   3   5  19     6906.48     7124.06    142.51 o 
   4   5  19      275.48      279.90     46.76 o 
   5   5  19       25.84       76.36     31.56 o 
   6   5  19      796.96      730.32     48.40 o 
   7   5  19     2066.21     2084.80     69.72 o 
   8   5  19      361.53      416.80     43.19 o 
   9   5  19      417.81      464.53     47.95 o 
  10   5  19       12.19      -32.03     32.03 o 
  11   5  19       63.09       81.86     35.72 o 
  12   5  19        0.11      -28.41     32.18 o 
  13   5  19     1170.20     1232.05     91.10 o 
  14   5  19       89.68       41.03     58.86 o 
  15   5  19        2.52      -46.63     46.63 o 
  16   5  19       78.99       20.56     51.11 o 
  17   5  19       68.58      -21.31     56.36 o 
   0   6  19     2772.89     3155.97    158.51 o 
   1   6  19       86.74       76.48     40.79 o 
   2   6  19      226.30      242.53     42.40 o 
   3   6  19       22.79       15.18     37.75 o 
   4   6  19        9.35       -4.55     37.57 o 
   5   6  19        3.65       -7.83     33.13 o 
   6   6  19       91.67       84.22     54.92 o 
   7   6  19      319.66      353.02     42.31 o 
   8   6  19     2299.88     2357.76     78.57 o 
   9   6  19       61.00       36.44     35.36 o 
  10   6  19       63.37       96.65     38.77 o 
  11   6  19        5.15       10.43     39.22 o 
  12   6  19      945.03     1226.10    109.85 o 
  13   6  19      126.84      138.75     46.93 o 
  14   6  19        7.64       85.67     46.53 o 
  15   6  19        4.52       20.75     49.40 o 
  16   6  19       38.30       83.54     62.33 o 
   1   7  19      113.01       38.85     47.98 o 
   2   7  19        6.89      -41.82     41.82 o 
   3   7  19      360.50      386.97     52.94 o 
   4   7  19       54.16       46.40     62.30 o 
   5   7  19      419.21      392.57     76.41 o 
   6   7  19        6.45      -33.67     33.67 o 
   7   7  19     1346.31     1272.49     77.16 o 
   8   7  19        0.02       45.05     39.66 o 
   9   7  19     1190.34     1186.96     77.78 o 
  10   7  19       45.93       74.44     41.94 o 
  11   7  19      387.94      403.36     58.93 o 
  12   7  19       55.25       76.42     46.33 o 
  13   7  19      659.81      814.21     75.87 o 
  14   7  19        1.23      -37.61     48.40 o 
  15   7  19      218.69       81.57    183.93 o 
   0   8  19       35.45      -48.98     69.52 o 
   1   8  19        0.72      -21.73     51.74 o 
   2   8  19       79.27       30.53     54.15 o 
   3   8  19      442.21      558.14     71.75 o 
   4   8  19      235.00      132.50     47.88 o 
   5   8  19       88.59       37.24     39.56 o 
   6   8  19        2.22       35.83     39.71 o 
   7   8  19      104.08       20.52     42.39 o 
   8   8  19      208.94      217.35     52.68 o 
   9   8  19       25.51       65.46     47.71 o 
  10   8  19      211.64      243.48     53.84 o 
  11   8  19        0.04       -5.48     51.24 o 
  12   8  19        5.78       56.20     52.67 o 
  13   8  19       56.66       -1.31     62.18 o 
   1   9  19       86.45       66.24     58.91 o 
   2   9  19        3.81      -56.31     56.31 o 
   3   9  19        8.05      -20.98     51.79 o 
   4   9  19      132.95      116.63     53.75 o 
   5   9  19      243.79      289.89     64.81 o 
   6   9  19       29.47      -12.94     50.92 o 
   7   9  19      423.35      451.85     63.31 o 
   8   9  19       41.43       36.21     46.08 o 
   9   9  19      445.03      428.33     67.22 o 
  10   9  19       10.23       80.81     61.58 o 
  11   9  19      114.60       45.76     64.48 o 
   0  10  19       15.75      -16.08     91.70 o 
   1  10  19        6.86      -43.42     62.70 o 
   2  10  19      545.77      598.54     74.22 o 
   3  10  19       52.21      117.33     61.55 o 
   4  10  19       55.99       51.56     60.51 o 
   5  10  19       17.83       22.77     59.42 o 
   6  10  19        0.20      -21.34     55.68 o 
   7  10  19       10.20      -22.55     64.21 o 
   8  10  19       85.45       90.22     75.72 o 
   1  11  19      519.64      608.74     92.13 o 
   2  11  19        2.41       11.01     73.47 o 
   0   0  20    39995.89    39428.89    712.29 o 
   1   0  20      911.59      869.26     56.19 o 
   2   0  20     3705.81     4015.78    101.80 o 
   3   0  20       76.56       65.57     33.61 o 
   4   0  20     1006.66     1041.33     56.55 o 
   5   0  20     2982.45     3102.08     91.28 o 
   6   0  20     1836.45     1735.91     61.74 o 
   7   0  20     4897.83     5135.03    205.01 o 
   8   0  20       19.95      -44.98     44.98 o 
   9   0  20        6.82       53.15     49.67 o 
  10   0  20     5345.32     5620.65    213.86 o 
  11   0  20      136.26       56.31     77.74 o 
  12   0  20        2.66      -53.27     60.10 o 
  13   0  20       68.79       22.71     68.90 o 
  14   0  20      145.11      245.77    141.88 o 
  15   0  20      701.28      770.21    117.02 o 
  16   0  20      943.49      844.61    124.62 o 
  17   0  20        5.73       -8.37     80.67 o 
  18   0  20      223.76      343.70    107.91 o 
  19   0  20      228.84      489.84    135.06 o 
   1   1  20      131.71      127.68     28.32 o 
   2   1  20      923.50      955.44     52.11 o 
   3   1  20      559.20      582.23     36.13 o 
   4   1  20      985.29      976.13     51.20 o 
   5   1  20     1601.50     1735.76     55.65 o 
   6   1  20     4136.26     4006.85     74.95 o 
   7   1  20      847.60      845.48     40.95 o 
   8   1  20      950.87      981.23     47.66 o 
   9   1  20     1930.49     2022.15     99.49 o 
  10   1  20       14.05       20.67     39.55 o 
  11   1  20      253.94      215.10     66.22 o 
  12   1  20       41.26       -3.54     48.16 o 
  13   1  20       51.53      119.02     53.50 o 
  14   1  20      328.43      409.68     66.97 o 
  15   1  20        3.17       87.77     56.68 o 
  16   1  20      303.37      581.26     75.32 o 
  17   1  20       19.27       14.35     57.41 o 
  18   1  20      329.84      507.71     83.69 o 
  19   1  20        4.33      248.13     87.73 o 
   0   2  20     9435.21     9385.73    162.89 o 
   1   2  20      538.81      578.15     37.65 o 
   2   2  20     2237.05     2172.16     64.31 o 
   3   2  20      946.26      864.73     55.89 o 
   4   2  20     2426.12     2291.80     58.75 o 
   5   2  20      420.38      370.51     34.24 o 
   6   2  20     3953.44     3903.54     71.64 o 
   7   2  20      938.38      901.93     47.25 o 
   8   2  20       54.37       60.19     27.15 o 
   9   2  20       31.76       38.98     31.18 o 
  10   2  20      632.67      728.40     52.77 o 
  11   2  20       37.81       94.97     37.55 o 
  12   2  20        5.20       17.11     36.70 o 
  13   2  20      519.25      587.84     63.23 o 
  14   2  20       15.40        6.75     53.57 o 
  15   2  20      462.39      531.59     75.70 o 
  16   2  20      903.43      965.83     89.27 o 
  17   2  20      195.55      209.80     68.96 o 
  18   2  20        2.93      -22.51     71.10 o 
   1   3  20      162.01      246.07     59.20 o 
   2   3  20      135.16      190.53     31.50 o 
   3   3  20      373.80      406.88     35.96 o 
   4   3  20       11.96        5.13     29.38 o 
   5   3  20      555.04      527.35     44.73 o 
   6   3  20      286.83      247.58     33.29 o 
   7   3  20      299.46      275.82     34.78 o 
   8   3  20      126.60      158.01     33.68 o 
   9   3  20      274.14      283.83     39.63 o 
  10   3  20       55.75       -5.66     28.80 o 
  11   3  20       89.37      126.99     40.42 o 
  12   3  20        1.72       22.00     49.85 o 
  13   3  20      110.33      125.88     52.27 o 
  14   3  20       67.09      100.10     53.67 o 
  15   3  20      110.02       59.17     57.59 o 
  16   3  20       59.80       35.00     65.69 o 
  17   3  20       32.69       69.80     72.59 o 
  18   3  20       20.64      -70.27     85.25 o 
   0   4  20     3477.13     2773.12    364.27 o 
   1   4  20       94.40       81.31     33.22 o 
   2   4  20     1059.48     1016.97     53.23 o 
   3   4  20      712.44      804.31     57.18 o 
   4   4  20     2519.22     2405.36     74.41 o 
   5   4  20       46.44       31.24     38.50 o 
   6   4  20      369.08      439.27     42.31 o 
   7   4  20      573.50      567.96     45.61 o 
   8   4  20       24.52       36.70     30.05 o 
   9   4  20      923.65      924.44     51.04 o 
  10   4  20     2471.97     2570.41     78.19 o 
  11   4  20        8.23       22.73     32.15 o 
  12   4  20      819.14      865.94     62.19 o 
  13   4  20       10.80      -18.87     39.30 o 
  14   4  20       49.60       54.41     46.79 o 
  15   4  20      326.79      322.63     64.65 o 
  16   4  20      161.58      189.96     59.25 o 
  17   4  20      110.55      238.75     97.57 o 
   1   5  20     4786.41     4490.08    131.96 o 
   2   5  20     2821.04     2800.34     92.84 o 
   3   5  20     1664.06     1888.01     79.48 o 
   4   5  20     1518.71     1408.30     72.55 o 
   5   5  20       81.52      101.20     42.28 o 
   6   5  20     3343.72     3323.57     83.87 o 
   7   5  20       29.26       21.82     30.62 o 
   8   5  20      221.95      169.09     36.16 o 
   9   5  20      281.69      239.09     39.41 o 
  10   5  20        0.03      -20.29     32.98 o 
  11   5  20      795.18      879.58     58.19 o 
  12   5  20        3.91       54.87     36.68 o 
  13   5  20      108.47      108.16     46.49 o 
  14   5  20      329.85      551.86     68.56 o 
  15   5  20      328.76      276.75     60.91 o 
  16   5  20      357.11      430.30     75.20 o 
  17   5  20       33.76       73.58     74.73 o 
   0   6  20     2332.30     2463.59    150.65 o 
   1   6  20       31.76       45.52     39.62 o 
   2   6  20       59.47      107.99     39.56 o 
   3   6  20     1665.14     1610.78     78.00 o 
   4   6  20        6.01        9.84     39.06 o 
   5   6  20      123.20      126.68     38.37 o 
   6   6  20      205.52      238.09     43.04 o 
   7   6  20      201.70      215.25     43.54 o 
   8   6  20      715.80      747.60     54.14 o 
   9   6  20       63.87       43.01     36.16 o 
  10   6  20      354.09      393.33     48.68 o 
  11   6  20        0.22       19.24     39.28 o 
  12   6  20       52.67      154.90     49.42 o 
  13   6  20        0.40      131.32     48.28 o 
  14   6  20      345.84      417.40     73.67 o 
  15   6  20        7.41       10.11     92.20 o 
  16   6  20       98.75      244.98     80.73 o 
   1   7  20      120.14       53.45     57.89 o 
   2   7  20      195.55      141.35     51.80 o 
   3   7  20       20.30       19.79     43.03 o 
   4   7  20       84.32       95.87     43.75 o 
   5   7  20     1232.28     1195.99     76.20 o 
   6   7  20      950.43      901.54     62.75 o 
   7   7  20      389.61      468.64     53.74 o 
   8   7  20       46.72       71.45     38.72 o 
   9   7  20       76.72       98.83     44.96 o 
  10   7  20      183.63      140.66     51.05 o 
  11   7  20       24.21       -6.03     39.87 o 
  12   7  20       86.20      138.54     52.42 o 
  13   7  20      287.15      443.59     64.63 o 
  14   7  20      311.96      344.67     78.14 o 
   0   8  20       97.43       -0.45     71.24 o 
   1   8  20       23.11       44.26     57.36 o 
   2   8  20      386.88      296.74     67.01 o 
   3   8  20      322.41      290.03     79.59 o 
   4   8  20      608.02      633.62     66.14 o 
   5   8  20      442.62      385.26     52.36 o 
   6   8  20      399.95      374.32     52.93 o 
   7   8  20      197.11      203.99     50.41 o 
   8   8  20       48.42        4.04     43.69 o 
   9   8  20        0.76      -18.96     42.92 o 
  10   8  20      169.80      182.26     52.81 o 
  11   8  20       30.50       89.11     55.42 o 
  12   8  20      119.46      159.09    100.21 o 
  13   8  20      166.34      173.01     89.72 o 
   1   9  20      387.96      444.26    103.16 o 
   2   9  20       44.56       48.19     59.36 o 
   3   9  20       75.30      123.66     54.07 o 
   4   9  20      491.32      520.67     67.26 o 
   5   9  20      159.57      249.64     61.31 o 
   6   9  20       70.80      117.19     54.65 o 
   7   9  20        6.58        8.49     45.52 o 
   8   9  20        3.39       27.05     49.50 o 
   9   9  20        9.71      -37.60     53.69 o 
  10   9  20        4.20       23.66     58.17 o 
   0  10  20      146.43      133.37     99.49 o 
   1  10  20        0.36       -3.76     62.02 o 
   2  10  20      362.74      252.34     65.30 o 
   3  10  20      116.98       41.41     62.62 o 
   4  10  20       18.84      -29.72     54.06 o 
   5  10  20      128.63       67.37     65.15 o 
   6  10  20      136.88       99.03    118.37 o 
   7  10  20       31.65       35.21     66.07 o 
   1   1  21     3578.41     3827.74     79.54 o 
   2   1  21       12.71       26.50     27.04 o 
   3   1  21     4253.85     4183.41     77.63 o 
   4   1  21     2298.59     2246.15     85.51 o 
   5   1  21     1622.63     1715.36     52.25 o 
   6   1  21     2519.52     2477.47     61.66 o 
   7   1  21      861.60      894.48     43.27 o 
   8   1  21       20.05       28.56     31.93 o 
   9   1  21       13.16       13.25     46.24 o 
  10   1  21       98.74       82.03     43.27 o 
  11   1  21       80.31       48.28     38.73 o 
  12   1  21       41.57       72.41     50.40 o 
  13   1  21       30.61       91.38     52.55 o 
  14   1  21      359.46      492.95     71.29 o 
  15   1  21       76.53       44.34     59.04 o 
  16   1  21       48.89      105.93     61.49 o 
  17   1  21      709.30      799.83     89.25 o 
  18   1  21       80.66       74.28     68.07 o 
   0   2  21     4165.00     4269.26    105.58 o 
   1   2  21     1296.55     1299.80     50.14 o 
   2   2  21      114.78       94.00     28.65 o 
   3   2  21      690.83      759.93     43.39 o 
   4   2  21      135.44      141.74     31.61 o 
   5   2  21     1586.04     1643.90     53.92 o 
   6   2  21     3463.54     3394.75     73.78 o 
   7   2  21     3796.09     3821.15     84.72 o 
   8   2  21      208.74      161.23     31.90 o 
   9   2  21      869.84      801.36     47.85 o 
  10   2  21      407.64      300.31     43.10 o 
  11   2  21       18.22        5.85     33.72 o 
  12   2  21        0.06      -27.05     42.39 o 
  13   2  21       84.81        2.68     42.79 o 
  14   2  21      141.74       48.96     54.90 o 
  15   2  21       82.61      119.55     58.51 o 
  16   2  21      176.43      142.09     63.47 o 
  17   2  21       23.46       83.02     67.01 o 
  18   2  21        0.00       17.40     75.82 o 
   1   3  21     2184.22     2128.21    105.09 o 
   2   3  21     2174.34     2126.82     62.02 o 
   3   3  21        8.48       25.11     28.30 o 
   4   3  21      657.82      716.55     49.20 o 
   5   3  21     5603.52     5293.11    111.50 o 
   6   3  21     8690.42     8509.28    129.95 o 
   7   3  21      876.91      789.29     45.21 o 
   8   3  21      944.11      922.21     51.75 o 
   9   3  21       64.53       60.77     33.19 o 
  10   3  21       87.90       68.03     31.57 o 
  11   3  21      753.12      701.46     62.94 o 
  12   3  21      349.24      398.72     50.81 o 
  13   3  21      472.30      437.69     53.16 o 
  14   3  21     1481.46     1671.19     91.13 o 
  15   3  21      157.23      102.27     61.13 o 
  16   3  21        5.49       54.24     87.21 o 
  17   3  21      142.58      125.97     98.07 o 
  18   3  21      192.18      277.87    173.41 o 
   0   4  21       83.45       28.74     53.07 o 
   1   4  21       22.17       -5.34     31.71 o 
   2   4  21       77.89       78.87     36.19 o 
   3   4  21      797.18      687.35     56.41 o 
   4   4  21      222.39      168.62     44.41 o 
   5   4  21     1646.25     1724.82     68.99 o 
   6   4  21      220.82      193.19     36.93 o 
   7   4  21        4.68       32.87     31.74 o 
   8   4  21       12.49       33.06     29.41 o 
   9   4  21     1009.01      937.73     50.92 o 
  10   4  21      438.23      528.19     47.75 o 
  11   4  21        0.08        6.69     32.94 o 
  12   4  21        0.05       84.09     41.67 o 
  13   4  21       48.44      132.60     43.61 o 
  14   4  21        0.35      102.58     57.48 o 
  15   4  21        2.69       73.74     52.87 o 
  16   4  21       18.40       92.35     59.37 o 
  17   4  21      270.21      370.16    184.70 o 
   1   5  21     7011.25     6763.74    162.87 o 
   2   5  21     2205.44     2143.03     90.20 o 
   3   5  21     2175.45     2289.45     87.81 o 
   4   5  21       39.07       18.92     38.17 o 
   5   5  21      216.48      224.33     48.12 o 
   6   5  21      444.23      442.20     43.24 o 
   7   5  21      359.60      463.52     44.90 o 
   8   5  21       13.36        6.08     32.94 o 
   9   5  21      202.89      209.72     38.93 o 
  10   5  21      189.28      143.00     39.81 o 
  11   5  21     1124.08     1124.28     68.46 o 
  12   5  21       27.06       85.35     38.09 o 
  13   5  21        5.89       -7.48     44.28 o 
  14   5  21      413.98      536.04     67.07 o 
  15   5  21       16.84       35.26     50.67 o 
  16   5  21        1.57      104.72     65.41 o 
   0   6  21       68.62      111.38     74.06 o 
   1   6  21      120.37      200.24     55.42 o 
   2   6  21      414.97      405.51     51.64 o 
   3   6  21     1179.34     1133.01     68.80 o 
   4   6  21       19.46       84.07     43.09 o 
   5   6  21      489.33      623.29     53.74 o 
   6   6  21      123.60       74.18     47.80 o 
   7   6  21        6.93       14.43     37.17 o 
   8   6  21        7.28      -34.63     34.63 o 
   9   6  21      503.05      467.93     49.76 o 
  10   6  21        9.24      -31.36     35.01 o 
  11   6  21       55.18       76.86     42.24 o 
  12   6  21       82.29      137.68     48.76 o 
  13   6  21        5.41       45.89     48.37 o 
  14   6  21       32.99       33.20     63.54 o 
  15   6  21       15.71       59.50     70.94 o 
   1   7  21      489.47      623.67     95.12 o 
   2   7  21      419.73      454.48     66.25 o 
   3   7  21      174.99      280.85     61.35 o 
   4   7  21      715.50      739.40     97.11 o 
   5   7  21      582.48      584.69     56.46 o 
   6   7  21      294.73      284.01     49.70 o 
   7   7  21      306.09      273.33     49.41 o 
   8   7  21       29.54       11.00     38.22 o 
   9   7  21      129.13      144.36     75.24 o 
  10   7  21       33.78       98.74     46.18 o 
  11   7  21      391.06      299.67     78.70 o 
  12   7  21       61.11       77.31     53.59 o 
  13   7  21       31.22       69.33     52.65 o 
  14   7  21      146.73      119.11     67.89 o 
   0   8  21      293.75      279.18    187.64 o 
   1   8  21      689.57      626.01     78.44 o 
   2   8  21       23.15       15.59     53.27 o 
   3   8  21       22.75        6.27     52.37 o 
   4   8  21        0.42       -8.14     45.52 o 
   5   8  21      129.43      153.14     50.63 o 
   6   8  21      257.92      241.41     48.00 o 
   7   8  21      589.42      767.50     72.20 o 
   8   8  21      134.18      118.18     60.74 o 
   9   8  21        0.79       -8.62     45.69 o 
  10   8  21       18.20       59.30     47.11 o 
  11   8  21      128.91      121.29     61.33 o 
  12   8  21       78.66       93.48     82.48 o 
   1   9  21       36.71       96.04     63.08 o 
   2   9  21       47.26       25.23     60.97 o 
   3   9  21       76.75       75.72     53.33 o 
   4   9  21       60.21       -0.42     49.82 o 
   5   9  21      933.15      955.92     80.75 o 
   6   9  21        2.35      -49.05     49.05 o 
   7   9  21      211.16      230.50     63.76 o 
   8   9  21        5.93       -8.23     50.06 o 
   9   9  21       34.36       23.29     53.63 o 
  10   9  21        4.55       39.83     65.52 o 
   0  10  21      131.11      -46.24    105.52 o 
   1  10  21      180.07      163.17     74.98 o 
   2  10  21       13.76       21.34     56.29 o 
   3  10  21        0.67       17.61     61.57 o 
   4  10  21        0.16       16.16     68.30 o 
   5  10  21      108.50       81.57     71.68 o 
   6  10  21        4.95      -26.95     65.13 o 
   7  10  21      372.16      346.68    110.26 o 
   0   0  22     4543.85     4603.46    219.35 o 
   1   0  22     5393.51     5571.74    151.22 o 
   2   0  22    14434.36    14185.82    225.03 o 
   3   0  22        3.36      -13.12     43.71 o 
   4   0  22     3472.65     3403.61    117.72 o 
   5   0  22      109.74      138.35     62.33 o 
   6   0  22      292.56      259.11     50.03 o 
   7   0  22        5.44      -38.84     38.84 o 
   8   0  22     4747.89     4590.17    144.22 o 
   9   0  22      126.35       85.62     55.44 o 
  10   0  22       31.12       10.13     64.92 o 
  11   0  22      507.04      638.34     99.21 o 
  12   0  22      814.97      752.85    110.97 o 
  13   0  22      553.82      618.29    108.41 o 
  14   0  22       25.81       98.24     78.57 o 
  15   0  22      132.32      182.28     93.96 o 
  16   0  22      889.29      745.19    147.71 o 
  17   0  22      131.40      155.21     97.34 o 
  18   0  22      273.59      231.84    113.99 o 
   1   1  22     8304.89     7957.80    119.61 o 
   2   1  22       36.68       21.68     28.62 o 
   3   1  22     1029.74     1085.16     46.07 o 
   4   1  22      413.83      332.41     43.05 o 
   5   1  22        0.85      -17.64     24.78 o 
   6   1  22      132.49       70.71     26.86 o 
   7   1  22      919.11      858.69     63.78 o 
   8   1  22      897.09      957.38     64.48 o 
   9   1  22     1942.10     1963.29     84.38 o 
  10   1  22      255.37      249.72     49.48 o 
  11   1  22       10.22      -34.71     34.71 o 
  12   1  22       13.17       80.55     53.47 o 
  13   1  22       25.14        7.99     52.64 o 
  14   1  22        7.21       19.70     68.90 o 
  15   1  22      195.75      280.86     67.30 o 
  16   1  22        9.14      -10.77     60.19 o 
  17   1  22       62.17      165.85     81.71 o 
  18   1  22       14.61      -18.95     65.50 o 
   0   2  22        4.21      -27.52     47.89 o 
   1   2  22      160.38      198.19     33.30 o 
   2   2  22     3861.64     3744.34     80.37 o 
   3   2  22      850.18      851.64     45.67 o 
   4   2  22     1236.71     1224.16     56.25 o 
   5   2  22      251.50      232.79     34.80 o 
   6   2  22      523.70      520.01     38.75 o 
   7   2  22      926.54      962.62     50.14 o 
   8   2  22     2389.98     2397.85     93.83 o 
   9   2  22     1351.97     1391.13     74.03 o 
  10   2  22       76.46       38.73     45.66 o 
  11   2  22      290.81      309.14     75.55 o 
  12   2  22      550.11      683.34     66.15 o 
  13   2  22       32.45       77.72     52.70 o 
  14   2  22     1197.47     1224.96     94.17 o 
  15   2  22       31.20       23.20     55.14 o 
  16   2  22      278.97      405.50     73.97 o 
  17   2  22       17.69       83.07     67.27 o 
  18   2  22      176.05      222.78    104.97 o 
   1   3  22     1696.59     1752.94     78.51 o 
   2   3  22      446.18      481.93     50.33 o 
   3   3  22      269.84      241.14     34.88 o 
   4   3  22       46.66       53.04     34.47 o 
   5   3  22      556.03      529.94     48.20 o 
   6   3  22      174.23      226.63     38.07 o 
   7   3  22      180.77      125.39     34.85 o 
   8   3  22       99.19       94.72     34.23 o 
   9   3  22      243.15      180.34     38.09 o 
  10   3  22      300.48      275.41     46.51 o 
  11   3  22      712.28      662.85     54.94 o 
  12   3  22        5.36       -3.66     36.72 o 
  13   3  22      433.20      494.17     64.35 o 
  14   3  22      314.32      291.13     59.52 o 
  15   3  22        7.84        3.58     53.64 o 
  16   3  22       97.86      167.91     74.36 o 
  17   3  22        0.02       83.18    117.89 o 
   0   4  22     2907.24     2967.82    374.55 o 
   1   4  22       10.69       -9.06     34.09 o 
   2   4  22      115.89      168.52     38.93 o 
   3   4  22      295.49      407.75     69.04 o 
   4   4  22     2529.10     2656.68     92.64 o 
   5   4  22      593.02      628.97     51.04 o 
   6   4  22     1167.02     1056.65     91.61 o 
   7   4  22      512.35      462.37     48.46 o 
   8   4  22     1866.80     1891.83     68.64 o 
   9   4  22     1557.95     1676.49     75.72 o 
  10   4  22     1487.63     1396.74     64.59 o 
  11   4  22       21.05       35.34     34.70 o 
  12   4  22     1672.75     1860.05     97.48 o 
  13   4  22        3.75       28.06     40.08 o 
  14   4  22      622.26      744.68     66.25 o 
  15   4  22        4.01       30.81     56.89 o 
  16   4  22       34.04      117.95     75.95 o 
  17   4  22       96.43      121.50    140.03 o 
   1   5  22     1264.31     1241.92     81.39 o 
   2   5  22      862.23      943.55     66.12 o 
   3   5  22       35.38        6.09     47.62 o 
   4   5  22      620.41      634.57     58.36 o 
   5   5  22     1387.24     1320.95     73.53 o 
   6   5  22      196.90       99.19     38.68 o 
   7   5  22      450.75      391.24     43.20 o 
   8   5  22        0.86      -30.89     30.89 o 
   9   5  22       56.94       16.05     34.51 o 
  10   5  22       59.09       71.59     37.22 o 
  11   5  22      209.93      207.13     44.14 o 
  12   5  22       48.96       72.30     37.48 o 
  13   5  22       61.09      105.77     49.26 o 
  14   5  22      392.41      425.87     63.83 o 
  15   5  22      102.04      266.08     61.13 o 
  16   5  22       14.39       74.84     81.95 o 
   0   6  22      674.12      949.19    111.56 o 
   1   6  22      193.03      212.38     56.51 o 
   2   6  22      418.40      499.63     57.10 o 
   3   6  22      204.03      209.70     48.75 o 
   4   6  22       62.73       56.11     42.86 o 
   5   6  22      138.53      147.84     45.62 o 
   6   6  22      901.71      881.50     61.64 o 
   7   6  22      253.67      172.33     44.07 o 
   8   6  22     1575.73     1524.04     74.93 o 
   9   6  22       88.64       76.14     41.02 o 
  10   6  22        4.33       21.34     36.18 o 
  11   6  22        0.13      -27.11     39.32 o 
  12   6  22        4.01      -34.60     48.76 o 
  13   6  22       16.00       27.73     49.41 o 
  14   6  22      180.84      232.56     69.23 o 
  15   6  22        2.29      -83.52    107.69 o 
   1   7  22     1568.28     1551.32    150.23 o 
   2   7  22        6.26       11.29     50.18 o 
   3   7  22     1771.24     1804.64    102.42 o 
   4   7  22      144.99      158.20     50.41 o 
   5   7  22        5.78      -29.49     39.02 o 
   6   7  22     1008.89      922.08     66.14 o 
   7   7  22       48.78       34.52     47.53 o 
   8   7  22        0.05       11.16     39.83 o 
   9   7  22        8.34      -38.48     38.48 o 
  10   7  22        9.06       34.94     54.21 o 
  11   7  22      130.02      187.12     53.82 o 
  12   7  22       39.08       -9.49     50.80 o 
  13   7  22      677.75      641.93     94.38 o 
   0   8  22        3.05      -75.60     75.60 o 
   1   8  22       92.25       42.94     61.79 o 
   2   8  22      641.61      745.99     83.83 o 
   3   8  22       42.58      -52.65     52.65 o 
   4   8  22      988.71      976.18     78.12 o 
   5   8  22       79.27       18.87     51.12 o 
   6   8  22      117.05      156.57     46.73 o 
   7   8  22       25.76      -36.87     40.31 o 
   8   8  22        7.77      -13.74     45.46 o 
   9   8  22       15.27       40.00     87.93 o 
  10   8  22        6.05      -13.79     51.37 o 
  11   8  22       32.52       61.83     67.83 o 
  12   8  22       60.62       82.99     84.85 o 
   1   9  22      210.87      262.55     74.85 o 
   2   9  22       29.39      -31.55     60.15 o 
   3   9  22        0.12      -47.59     52.59 o 
   4   9  22      270.49      268.83     60.89 o 
   5   9  22      190.52      230.68     58.43 o 
   6   9  22        3.46      -70.11     74.29 o 
   7   9  22      257.35      291.37     72.70 o 
   8   9  22       62.24       -2.31     51.05 o 
   9   9  22       77.04       75.01     57.30 o 
   0  10  22       95.36      -25.07     95.46 o 
   1  10  22       33.48      -34.52     68.80 o 
   2  10  22       18.04      -57.13     57.13 o 
   3  10  22        8.75      -30.77     58.82 o 
   4  10  22        1.39      -42.82     70.20 o 
   5  10  22        1.55      -18.62     73.93 o 
   6  10  22        8.26      -53.51     60.29 o 
   1   1  23     2623.76     2472.53     76.45 o 
   2   1  23     1064.00     1113.06     50.82 o 
   3   1  23     1157.67     1177.44     52.34 o 
   4   1  23     1213.98     1229.96     52.68 o 
   5   1  23     5453.41     5277.96    107.85 o 
   6   1  23      249.10      210.54     30.73 o 
   7   1  23       31.25       35.06     33.25 o 
   8   1  23      111.25       63.52     62.29 o 
   9   1  23      775.16      672.91     60.65 o 
  10   1  23       10.53      -13.82     40.10 o 
  11   1  23      513.91      609.31     70.98 o 
  12   1  23      214.44      210.21     61.52 o 
  13   1  23       22.79      -19.42     49.63 o 
  14   1  23        6.18       40.08     54.85 o 
  15   1  23      500.21      488.14    101.10 o 
  16   1  23      219.75      246.43     71.09 o 
  17   1  23       14.28       48.93     67.37 o 
  18   1  23      114.04      139.72     84.18 o 
   0   2  23       42.26       12.91     50.11 o 
   1   2  23       80.20      107.77     32.26 o 
   2   2  23     2405.32     2384.65     67.73 o 
   3   2  23      393.30      447.38     38.34 o 
   4   2  23      332.09      331.32     38.44 o 
   5   2  23     1978.14     1895.39     60.61 o 
   6   2  23       90.03       97.46     41.76 o 
   7   2  23     1667.26     1577.00     94.63 o 
   8   2  23       30.69        9.26     23.21 o 
   9   2  23     1330.04     1321.98     74.50 o 
  10   2  23      146.56       43.05     42.75 o 
  11   2  23        2.76      -35.95     58.72 o 
  12   2  23       94.09      113.11     61.50 o 
  13   2  23      537.06      663.86     78.92 o 
  14   2  23       73.37      116.62     61.81 o 
  15   2  23      280.85      438.81     75.07 o 
  16   2  23      278.67      257.62     65.89 o 
  17   2  23        2.29        2.07     83.06 o 
   1   3  23      394.19      452.23     49.46 o 
   2   3  23      583.31      575.59     49.27 o 
   3   3  23        2.79       -2.46     38.37 o 
   4   3  23      132.03       73.07     37.74 o 
   5   3  23     1853.17     1826.31     70.30 o 
   6   3  23     2363.30     2255.25     70.76 o 
   7   3  23      873.50      877.64     48.73 o 
   8   3  23     1013.25      991.39     54.18 o 
   9   3  23      988.25     1094.58     79.67 o 
  10   3  23       31.21       14.64     35.33 o 
  11   3  23     1154.04     1336.85     70.54 o 
  12   3  23        0.72      -10.05     39.94 o 
  13   3  23      263.51      178.11     54.54 o 
  14   3  23      179.21      233.85     57.96 o 
  15   3  23     2567.11     2561.30    127.50 o 
  16   3  23      157.06      234.88     68.80 o 
  17   3  23      141.69      220.35     96.43 o 
   0   4  23     5525.36     5130.27    521.04 o 
   1   4  23      936.06      897.79     55.91 o 
   2   4  23       37.64       45.98     41.66 o 
   3   4  23      601.52      685.01     69.85 o 
   4   4  23      466.83      432.52     55.28 o 
   5   4  23        5.22       10.83     39.24 o 
   6   4  23      189.62      161.31     36.98 o 
   7   4  23      396.30      349.95     42.40 o 
   8   4  23      632.36      723.44     54.96 o 
   9   4  23      120.09      171.42     36.95 o 
  10   4  23      360.73      300.67     43.29 o 
  11   4  23        1.26       -4.58     37.27 o 
  12   4  23        0.04       40.86     41.27 o 
  13   4  23       25.27       44.19     44.02 o 
  14   4  23      116.84      141.25     50.89 o 
  15   4  23       56.55      121.65     60.26 o 
  16   4  23        1.15      -44.35     73.41 o 
   1   5  23     1987.22     2031.32    151.51 o 
   2   5  23      216.12      170.76     48.63 o 
   3   5  23      386.17      381.58     53.67 o 
   4   5  23        7.35      -34.99     34.99 o 
   5   5  23       94.26      155.89     58.54 o 
   6   5  23      653.39      572.23     52.60 o 
   7   5  23        3.48      -14.94     34.52 o 
   8   5  23        0.04       19.21     34.75 o 
   9   5  23      806.88      765.62     58.31 o 
  10   5  23      178.14      156.70     51.93 o 
  11   5  23      708.00      824.25     63.08 o 
  12   5  23       13.55       10.47     46.75 o 
  13   5  23      284.53      267.53     63.40 o 
  14   5  23      215.35      264.05     64.38 o 
  15   5  23      165.27      233.93     69.35 o 
  16   5  23       80.58      166.80     67.00 o 
   0   6  23     2671.67     2763.43    266.64 o 
   1   6  23      215.40      141.96     52.70 o 
   2   6  23       32.37       63.15     39.55 o 
   3   6  23       41.39       34.28     41.61 o 
   4   6  23      117.88       79.41     46.76 o 
   5   6  23       68.08       59.23     38.02 o 
   6   6  23       27.91       47.32     38.88 o 
   7   6  23      144.74      150.85     42.44 o 
   8   6  23      689.21      775.54     62.89 o 
   9   6  23      170.50       95.51     44.10 o 
  10   6  23        2.63       53.58     42.85 o 
  11   6  23       69.64       85.11     41.10 o 
  12   6  23      285.51      304.00     57.88 o 
  13   6  23       78.03      115.24     73.75 o 
  14   6  23       76.92      110.27     75.50 o 
   1   7  23     1118.56     1191.71     91.44 o 
   2   7  23       19.74      -57.37     57.37 o 
   3   7  23      859.97      928.38     84.48 o 
   4   7  23      359.49      412.62     68.66 o 
   5   7  23      595.92      699.72     61.84 o 
   6   7  23        6.80       50.45     39.79 o 
   7   7  23       68.72       69.86     42.66 o 
   8   7  23      142.83       20.79     44.81 o 
   9   7  23      287.00      241.93     51.60 o 
  10   7  23        0.87      -33.18     43.14 o 
  11   7  23        5.87       -4.04     47.70 o 
  12   7  23       71.69       54.39     49.58 o 
  13   7  23       14.53      -13.64     87.40 o 
   0   8  23      114.46       58.60    101.54 o 
   1   8  23       30.51      -11.12     59.10 o 
   2   8  23      706.78      760.87     85.56 o 
   3   8  23        5.78      -41.99     53.38 o 
   4   8  23       59.49       41.66     49.89 o 
   5   8  23        2.39       -4.00     46.88 o 
   6   8  23      574.23      471.70     58.59 o 
   7   8  23        3.66       60.46     47.34 o 
   8   8  23       38.25       25.27     47.95 o 
   9   8  23        4.02       -4.85     45.15 o 
  10   8  23      124.57       51.00     78.00 o 
  11   8  23        2.78       47.87     57.15 o 
   1   9  23        1.39        8.46     63.92 o 
   2   9  23        6.75      -60.17     60.17 o 
   3   9  23      237.44      276.20     68.79 o 
   4   9  23        5.15      -14.21     48.61 o 
   5   9  23       31.05      -13.48     52.80 o 
   6   9  23       12.72       48.35     60.08 o 
   7   9  23      189.63      168.01     69.27 o 
   8   9  23        2.14       12.76     81.89 o 
   9   9  23       20.09       34.26     55.08 o 
   0  10  23      187.85      224.00    119.40 o 
   1  10  23      106.29       10.72     74.30 o 
   2  10  23       28.81       15.87     60.74 o 
   3  10  23        1.40      -58.61     61.00 o 
   4  10  23        0.04       35.75     68.81 o 
   0   0  24     1079.47     1281.57    101.57 o 
   1   0  24     1911.76     2239.97    103.57 o 
   2   0  24     2256.77     2193.86    103.65 o 
   3   0  24      174.08      176.58     52.13 o 
   4   0  24      497.78      466.43     63.87 o 
   5   0  24     3146.49     2971.90    100.37 o 
   6   0  24      162.52      130.66     64.87 o 
   7   0  24    11804.16    10622.33    512.99 o 
   8   0  24       65.60       10.70     39.13 o 
   9   0  24     1589.61     1659.07    185.42 o 
  10   0  24      672.94      714.74    103.24 o 
  11   0  24      174.84      256.50     86.83 o 
  12   0  24     1241.37     1278.83    129.45 o 
  13   0  24        3.26        0.60     77.73 o 
  14   0  24        1.59       68.03     79.79 o 
  15   0  24      674.18      563.38    116.54 o 
  16   0  24        1.36       36.39     87.53 o 
  17   0  24       13.80       42.15    217.86 o 
   1   1  24      880.20      974.58     55.52 o 
   2   1  24       41.52       52.61     30.71 o 
   3   1  24        6.18      -13.28     30.09 o 
   4   1  24      902.53      841.84     48.45 o 
   5   1  24       26.77        6.78     25.75 o 
   6   1  24     1377.04     1349.12     76.19 o 
   7   1  24      979.95     1062.95     59.06 o 
   8   1  24      542.98      569.38     56.75 o 
   9   1  24      117.17      119.87     44.21 o 
  10   1  24       49.20       93.34     46.02 o 
  11   1  24      387.22      331.93     63.18 o 
  12   1  24      151.17       97.84     57.52 o 
  13   1  24       46.93      128.65     60.02 o 
  14   1  24       21.28       -7.06     61.66 o 
  15   1  24      173.57      202.32     66.63 o 
  16   1  24      457.00      450.86     80.92 o 
  17   1  24       47.62       59.28     68.88 o 
   0   2  24     1477.26     1412.09     89.67 o 
   1   2  24     1650.14     1794.70     87.44 o 
   2   2  24      609.20      642.34     45.53 o 
   3   2  24       19.65       49.92     28.98 o 
   4   2  24     1392.02     1381.58     58.07 o 
   5   2  24      624.66      675.87     51.42 o 
   6   2  24     2397.89     2306.69     70.91 o 
   7   2  24      746.56      772.23     54.46 o 
   8   2  24     2713.69     2850.51     98.39 o 
   9   2  24      199.69      269.92     49.92 o 
  10   2  24      782.17      887.74     67.41 o 
  11   2  24      412.94      462.80     65.17 o 
  12   2  24      822.28      797.78     71.64 o 
  13   2  24      131.41       15.09     55.65 o 
  14   2  24      361.80      391.31     73.90 o 
  15   2  24      126.09      103.03     64.27 o 
  16   2  24      192.58      129.75     64.55 o 
  17   2  24      157.90      101.97     75.82 o 
   1   3  24     1471.82     1427.56     81.29 o 
   2   3  24      239.59      276.74     44.22 o 
   3   3  24      404.03      477.06     48.56 o 
   4   3  24      993.85     1002.82     59.20 o 
   5   3  24       29.04      -17.86     35.55 o 
   6   3  24      365.57      296.43     40.67 o 
   7   3  24      578.05      514.97     43.29 o 
   8   3  24      304.34      323.15     42.43 o 
   9   3  24       45.11       30.64     33.68 o 
  10   3  24       14.13       37.64     37.91 o 
  11   3  24       10.11       92.23     41.40 o 
  12   3  24      343.29      332.25     58.49 o 
  13   3  24       46.27       76.24     49.03 o 
  14   3  24      205.43      105.06     58.44 o 
  15   3  24        0.77      -27.54     52.63 o 
  16   3  24      211.26      196.71    115.26 o 
  17   3  24       14.13       49.91     77.26 o 
   0   4  24      120.47      137.53     57.27 o 
   1   4  24       46.15       14.67     34.90 o 
   2   4  24      544.92      510.25     55.37 o 
   3   4  24      565.66      629.02     58.56 o 
   4   4  24       62.01       15.41     39.91 o 
   5   4  24      563.73      604.16     58.93 o 
   6   4  24      180.26      313.21     40.37 o 
   7   4  24       73.07       48.38     33.11 o 
   8   4  24     1505.91     1624.22     68.43 o 
   9   4  24     1240.38     1229.36     66.80 o 
  10   4  24      622.85      589.00     60.72 o 
  11   4  24        0.57      -29.43     38.41 o 
  12   4  24      416.42      457.61     56.42 o 
  13   4  24      212.01      216.78     50.00 o 
  14   4  24      142.83      226.55     58.65 o 
  15   4  24       28.71       23.16     59.30 o 
  16   4  24       57.24      114.27     90.26 o 
   1   5  24     1010.42      794.61    111.42 o 
   2   5  24     1091.93     1095.58     68.84 o 
   3   5  24      222.87      289.85     51.12 o 
   4   5  24       46.79       48.48     41.73 o 
   5   5  24      548.59      523.05     58.81 o 
   6   5  24      588.82      711.69     57.94 o 
   7   5  24       23.43      -38.35     43.14 o 
   8   5  24      320.88      334.09     50.51 o 
   9   5  24        4.04      -17.31     35.40 o 
  10   5  24       17.02       18.58     37.50 o 
  11   5  24       24.57       58.36     45.49 o 
  12   5  24       88.05      153.83     54.26 o 
  13   5  24       21.85      107.40     51.95 o 
  14   5  24      773.82      809.35     79.22 o 
  15   5  24      410.41      638.15    111.93 o 
   0   6  24      604.01      530.27     99.96 o 
   1   6  24     2154.60     2074.90    137.75 o 
   2   6  24     2760.79     2762.67    118.16 o 
   3   6  24       95.78       44.37     62.80 o 
   4   6  24      481.05      512.74     60.74 o 
   5   6  24        6.69      -38.86     38.86 o 
   6   6  24      451.88      427.87     52.98 o 
   7   6  24       84.15      100.74     49.20 o 
   8   6  24      508.24      458.27     56.57 o 
   9   6  24        8.05       58.10     41.84 o 
  10   6  24      549.52      573.38     61.62 o 
  11   6  24      221.16      240.18     52.77 o 
  12   6  24      131.50      125.35     51.95 o 
  13   6  24       11.00       96.74     60.17 o 
  14   6  24        2.66      168.25    148.70 o 
   1   7  24      424.59      347.89    102.63 o 
   2   7  24        1.05       38.46     60.28 o 
   3   7  24        0.41       38.95     52.85 o 
   4   7  24      285.28      409.19     85.60 o 
   5   7  24        9.09       50.54     42.57 o 
   6   7  24      124.00       37.75     41.90 o 
   7   7  24       72.47       41.03     43.57 o 
   8   7  24      201.88       68.15     44.68 o 
   9   7  24        1.27      -41.93     41.93 o 
  10   7  24       99.94       57.60     49.52 o 
  11   7  24        1.62       78.23     50.45 o 
  12   7  24       89.24       94.81     89.49 o 
  13   7  24       17.70       60.02    157.55 o 
   0   8  24      635.57      547.33    111.85 o 
   1   8  24        4.57       -9.15     57.29 o 
   2   8  24       90.83       -3.47     59.36 o 
   3   8  24       89.65       55.94     72.69 o 
   4   8  24      304.76      260.38     58.36 o 
   5   8  24      220.92      190.14     56.74 o 
   6   8  24      465.78      486.92     65.82 o 
   7   8  24      144.63      197.15     51.28 o 
   8   8  24       24.44      -24.42     60.45 o 
   9   8  24        4.14      -32.66     45.76 o 
  10   8  24       25.71      139.82     61.41 o 
  11   8  24       44.84      128.56     72.12 o 
   1   9  24        2.79      -54.64     63.44 o 
   2   9  24      150.07      227.72     76.19 o 
   3   9  24        2.53      -47.99     47.99 o 
   4   9  24      479.43      695.61     79.00 o 
   5   9  24       48.54       20.47     55.43 o 
   6   9  24      133.27      -15.83     63.02 o 
   7   9  24       24.49       52.14     65.17 o 
   8   9  24      298.80      421.51    150.51 o 
   0  10  24      473.56      432.62    136.02 o 
   1  10  24        9.11       -4.82     85.48 o 
   2  10  24        8.43      -64.52     64.52 o 
   3  10  24       50.21      -34.20    119.48 o 
   1   1  25     1145.59     1298.11     62.43 o 
   2   1  25       95.56      176.95     36.71 o 
   3   1  25     1147.57     1231.20     60.95 o 
   4   1  25     4603.51     4664.89     95.86 o 
   5   1  25      592.91      664.79     51.74 o 
   6   1  25       80.63       67.36     32.87 o 
   7   1  25     3567.76     3505.73    106.39 o 
   8   1  25     1832.24     1773.36     82.10 o 
   9   1  25      791.05      845.93     66.52 o 
  10   1  25      212.44      266.02     53.33 o 
  11   1  25     1347.15     1310.98    112.14 o 
  12   1  25      235.77      151.28     60.55 o 
  13   1  25      336.20      435.69     74.49 o 
  14   1  25       77.47      124.27     63.82 o 
  15   1  25        2.97       78.45     63.24 o 
  16   1  25      191.26      214.45     73.66 o 
  17   1  25       17.08       72.34     82.97 o 
   0   2  25      495.24      554.30     70.33 o 
   1   2  25      341.92      392.96     46.74 o 
   2   2  25      674.34      694.30     53.58 o 
   3   2  25     2097.09     2146.40     74.28 o 
   4   2  25     1116.58     1056.88     54.73 o 
   5   2  25     1301.23     1337.52     64.86 o 
   6   2  25        6.51        9.37     30.54 o 
   7   2  25      301.27      266.80     53.69 o 
   8   2  25        0.26      -40.26     40.26 o 
   9   2  25      704.54      607.42     60.75 o 
  10   2  25      212.29      167.70     54.06 o 
  11   2  25       82.31       74.46     49.20 o 
  12   2  25       31.59        4.87     79.50 o 
  13   2  25      177.45      286.77     68.41 o 
  14   2  25       33.65      -50.25     55.97 o 
  15   2  25       94.86      102.38     65.46 o 
  16   2  25       29.07      101.93     67.72 o 
  17   2  25      208.10       95.20     76.69 o 
   1   3  25      942.20     1014.49     58.76 o 
   2   3  25     2391.50     2492.52     81.29 o 
   3   3  25     6495.15     6733.55    129.37 o 
   4   3  25       82.75       95.71     44.14 o 
   5   3  25      585.18      507.71     49.41 o 
   6   3  25       67.35       51.35     34.13 o 
   7   3  25      565.18      512.56     47.01 o 
   8   3  25       16.93       67.62     35.03 o 
   9   3  25      101.37      111.69     37.12 o 
  10   3  25        0.30      -37.04     37.75 o 
  11   3  25      126.19      231.56     79.14 o 
  12   3  25      131.53      110.57     60.16 o 
  13   3  25      331.19      379.95     63.84 o 
  14   3  25      271.25      312.74     82.41 o 
  15   3  25       55.18      136.44     65.48 o 
  16   3  25        0.19       -3.05     69.47 o 
   0   4  25     2465.09     2174.49    108.51 o 
   1   4  25      559.80      585.48     67.92 o 
   2   4  25     1024.47     1026.59     68.07 o 
   3   4  25       76.35       59.68     43.27 o 
   4   4  25      293.51      253.33     50.53 o 
   5   4  25      128.64      104.89     44.00 o 
   6   4  25      967.49     1084.91     73.45 o 
   7   4  25      847.34      834.13     55.20 o 
   8   4  25        0.20       58.70     35.35 o 
   9   4  25      731.07      781.89     59.64 o 
  10   4  25       17.54      -24.86     34.54 o 
  11   4  25       57.25       59.66     42.54 o 
  12   4  25       51.05      104.78     48.31 o 
  13   4  25       18.70       -5.52     48.82 o 
  14   4  25      213.27      249.28     95.31 o 
  15   4  25       11.64       -3.61    223.50 o 
  16   4  25      136.19      234.63    120.29 o 
   1   5  25     1122.63     1192.92     72.61 o 
   2   5  25       27.82       57.69     41.46 o 
   3   5  25      127.31      146.04     47.20 o 
   4   5  25      275.26      231.53     63.25 o 
   5   5  25       92.54       66.84     60.46 o 
   6   5  25       97.99      124.84     41.01 o 
   7   5  25      270.83      231.38     54.13 o 
   8   5  25        4.12      -37.23     37.23 o 
   9   5  25      216.65      236.65     48.56 o 
  10   5  25       28.29        2.40     39.80 o 
  11   5  25       33.66        5.58     41.08 o 
  12   5  25       30.67       -9.31     49.71 o 
  13   5  25      289.16      446.20     68.10 o 
  14   5  25       10.93       36.83     58.18 o 
  15   5  25        9.65       87.29     73.39 o 
   0   6  25      379.09      482.64     96.99 o 
   1   6  25      270.08      232.58     62.08 o 
   2   6  25       65.83       66.65     53.50 o 
   3   6  25       20.63       18.78     44.34 o 
   4   6  25        9.41        6.10     42.33 o 
   5   6  25       37.93       70.46     45.13 o 
   6   6  25       34.60       33.25     57.79 o 
   7   6  25        5.61      -28.58     38.50 o 
   8   6  25      307.74      348.96     52.71 o 
   9   6  25      739.99      749.05     65.33 o 
  10   6  25       14.99       94.03     46.03 o 
  11   6  25       19.10      -43.63     43.63 o 
  12   6  25        1.38      -51.06     51.06 o 
  13   6  25        0.40      108.32     76.20 o 
  14   6  25      116.05      250.39    254.72 o 
   1   7  25      737.67      712.42     83.82 o 
   2   7  25       30.90      162.91     62.47 o 
   3   7  25      200.48      134.70     62.52 o 
   4   7  25      140.75      143.48     63.72 o 
   5   7  25      266.75      296.02     51.93 o 
   6   7  25       26.56       26.46     43.81 o 
   7   7  25      155.64       52.34     43.10 o 
   8   7  25      334.50      333.18     57.06 o 
   9   7  25       17.52      -27.32     43.31 o 
  10   7  25       64.94       72.53     50.12 o 
  11   7  25      111.10      197.36     79.46 o 
  12   7  25        1.18      -69.56     69.56 o 
   0   8  25      950.93      905.03    217.22 o 
   1   8  25      788.03      688.06    108.95 o 
   2   8  25      188.09      233.58     71.18 o 
   3   8  25        4.66       19.14     61.87 o 
   4   8  25       28.70      -30.10     59.01 o 
   5   8  25       88.40       24.14     51.49 o 
   6   8  25       21.15       74.27     53.33 o 
   7   8  25      237.33      154.56     53.94 o 
   8   8  25       17.69        3.24     50.33 o 
   9   8  25       20.60      -11.96     57.00 o 
  10   8  25      179.61       87.12     90.17 o 
   1   9  25        1.92       49.08     68.22 o 
   2   9  25       54.79      -67.49     67.49 o 
   3   9  25      187.32      159.26     73.27 o 
   4   9  25       17.20      -57.95     57.95 o 
   5   9  25      282.08      377.29     84.56 o 
   6   9  25       35.05      -54.47     60.77 o 
   7   9  25       38.76       -0.84     60.20 o 
   0   0  26     1952.45     1857.05    184.66 o 
   1   0  26       52.98      -23.97     54.59 o 
   2   0  26      225.72      141.68     57.64 o 
   3   0  26       99.71       80.25     43.57 o 
   4   0  26      566.01      468.95     57.46 o 
   5   0  26      439.65      359.49     52.29 o 
   6   0  26      228.09      194.09     59.90 o 
   7   0  26     1885.06     1776.99    102.90 o 
   8   0  26     1257.60     1169.10    147.53 o 
   9   0  26        6.73       -9.83     72.15 o 
  10   0  26     4133.26     4321.46    205.12 o 
  11   0  26        0.69      -68.45     70.21 o 
  12   0  26     1003.26     1017.40    127.20 o 
  13   0  26        1.49      -75.21     75.21 o 
  14   0  26      500.70      626.82    151.10 o 
  15   0  26        8.21       57.19    119.93 o 
  16   0  26      761.79      940.90    142.89 o 
  17   0  26       10.51      257.20    156.56 o 
   1   1  26      324.70      198.75     44.41 o 
   2   1  26      381.54      367.17     42.32 o 
   3   1  26      422.04      326.30     43.90 o 
   4   1  26       99.88       78.65     43.07 o 
   5   1  26     3331.54     3086.54     88.43 o 
   6   1  26       93.21       47.77     28.76 o 
   7   1  26      265.28      256.27     73.70 o 
   8   1  26      155.04      118.08     46.49 o 
   9   1  26     1530.84     1638.97     83.64 o 
  10   1  26       54.68       -5.33     51.66 o 
  11   1  26      479.27      449.59     71.01 o 
  12   1  26        4.31      -33.49     69.40 o 
  13   1  26      159.62      182.46     62.87 o 
  14   1  26       29.85       39.43     61.74 o 
  15   1  26        1.13       78.75     63.30 o 
  16   1  26        0.02       27.55     66.65 o 
  17   1  26        9.42       42.25    147.44 o 
   0   2  26      603.09      653.17     78.31 o 
   1   2  26       62.18       27.94     37.19 o 
   2   2  26      142.91      193.74     42.37 o 
   3   2  26      129.80       94.03     32.68 o 
   4   2  26     4391.21     3976.70     91.45 o 
   5   2  26      554.73      553.00     49.97 o 
   6   2  26     3697.07     3689.70     98.69 o 
   7   2  26       56.86       60.40     39.08 o 
   8   2  26      277.19      319.63     52.46 o 
   9   2  26      553.06      531.64     61.73 o 
  10   2  26      464.45      556.56     64.25 o 
  11   2  26        6.17      -16.57     59.29 o 
  12   2  26       75.86      192.21     64.92 o 
  13   2  26      163.45      106.72     63.17 o 
  14   2  26      191.37      251.37     70.08 o 
  15   2  26       31.44       59.00     64.32 o 
  16   2  26      199.67      282.76     90.03 o 
   1   3  26       85.71       81.28     39.05 o 
   2   3  26      587.98      629.27     50.30 o 
   3   3  26      235.70      279.15     49.98 o 
   4   3  26      504.84      458.05     59.27 o 
   5   3  26      648.38      594.91     60.13 o 
   6   3  26       29.90       36.53     32.88 o 
   7   3  26      175.17      211.38     39.14 o 
   8   3  26      326.70      332.02     44.36 o 
   9   3  26      407.79      442.15     53.77 o 
  10   3  26      340.78      234.75     62.76 o 
  11   3  26      237.18      316.76     58.67 o 
  12   3  26        3.73        1.17     62.03 o 
  13   3  26      389.53      358.29     64.15 o 
  14   3  26       20.67      -38.33     61.66 o 
  15   3  26      204.14      301.76     76.42 o 
  16   3  26       12.34       40.79     69.97 o 
   0   4  26    12067.41    11842.44    257.36 o 
   1   4  26      163.89      130.78     46.41 o 
   2   4  26     2189.15     2133.57    103.56 o 
   3   4  26       14.37      -39.15     39.15 o 
   4   4  26      755.14      823.17     65.86 o 
   5   4  26      435.50      441.59     58.27 o 
   6   4  26     2689.15     2738.39     91.23 o 
   7   4  26      290.13      369.04     54.01 o 
   8   4  26       20.56      -31.19     34.50 o 
   9   4  26       10.26       -2.70     47.86 o 
  10   4  26      106.50      144.42     48.46 o 
  11   4  26      138.11       92.85     45.47 o 
  12   4  26      232.48      204.39     58.07 o 
  13   4  26      329.13      356.72     63.72 o 
  14   4  26        1.61       -1.01     53.22 o 
  15   4  26       16.71      155.91     88.58 o 
   1   5  26      140.32      102.88     46.06 o 
   2   5  26        4.35      -39.92     39.92 o 
   3   5  26      223.64      181.42     48.96 o 
   4   5  26       73.26       32.96     44.69 o 
   5   5  26       66.14      -30.43     42.28 o 
   6   5  26      106.59      132.22     44.16 o 
   7   5  26      167.76      121.03     44.04 o 
   8   5  26        1.24       -9.31     39.12 o 
   9   5  26      143.86      173.18     47.00 o 
  10   5  26      166.96      167.15     50.47 o 
  11   5  26     1650.59     1790.05     94.50 o 
  12   5  26       19.30       26.49     53.61 o 
  13   5  26       82.92      191.61     79.64 o 
  14   5  26        2.07      -53.38     86.52 o 
   0   6  26      241.86      322.75     92.96 o 
   1   6  26       17.09       -0.65     49.86 o 
   2   6  26       70.36      203.61     63.12 o 
   3   6  26      706.95      698.19     68.43 o 
   4   6  26      407.19      374.49     57.04 o 
   5   6  26       22.06       -0.50     42.87 o 
   6   6  26      122.99      105.46     44.64 o 
   7   6  26       18.38        6.57     40.66 o 
   8   6  26       75.18       47.51     62.29 o 
   9   6  26       26.23       27.60     51.34 o 
  10   6  26     1026.03     1132.80     76.33 o 
  11   6  26       95.54       99.81     54.48 o 
  12   6  26      271.74      165.39     74.80 o 
  13   6  26        4.95       12.65    116.45 o 
   1   7  26       11.69      -48.98     48.98 o 
   2   7  26      310.65      429.40     76.83 o 
   3   7  26      355.46      385.42     73.96 o 
   4   7  26       16.50      -58.79     67.96 o 
   5   7  26      535.93      559.35     61.02 o 
   6   7  26       67.36       15.51     43.49 o 
   7   7  26        6.88      -41.45     41.45 o 
   8   7  26       20.00       30.28     44.23 o 
   9   7  26        0.11      -45.57     45.57 o 
  10   7  26        3.69      -54.81     57.47 o 
  11   7  26       16.26       -5.42     56.22 o 
   0   8  26        9.74       24.73     95.50 o 
   1   8  26      331.42      384.36     79.35 o 
   2   8  26       15.93      -23.56     60.24 o 
   3   8  26        6.25      -85.71     85.71 o 
   4   8  26       90.77        4.18     61.05 o 
   5   8  26        0.88        1.38     49.96 o 
   6   8  26      414.65      244.01     66.24 o 
   7   8  26       50.29       45.29     48.98 o 
   8   8  26      433.36      453.63     75.11 o 
   9   8  26        3.13        3.79     57.18 o 
   1   9  26      311.49      240.14     81.58 o 
   2   9  26       66.82      -66.10     66.10 o 
   3   9  26       27.26       32.57     53.72 o 
   4   9  26       17.88      -57.44     57.44 o 
   5   9  26      332.97      303.23     95.05 o 
   6   9  26       25.09      -53.63     67.71 o 
   1   1  27       18.67       35.41     39.04 o 
   2   1  27      673.49      614.13     53.90 o 
   3   1  27      591.21      624.37     52.26 o 
   4   1  27     1009.78     1046.05     62.62 o 
   5   1  27       61.23      128.96     36.12 o 
   6   1  27        3.61       16.88     30.55 o 
   7   1  27     3099.03     2850.19    114.84 o 
   8   1  27      755.50      717.85     74.41 o 
   9   1  27     2794.75     2947.12    107.02 o 
  10   1  27      399.25      431.69     68.47 o 
  11   1  27     1302.86     1356.99    123.89 o 
  12   1  27      702.91      578.56     78.70 o 
  13   1  27     1819.48     1840.90    112.68 o 
  14   1  27       15.83       48.78     70.94 o 
  15   1  27       82.12      138.56     68.80 o 
  16   1  27      364.50      317.51     89.64 o 
   0   2  27        4.35      -23.06     50.07 o 
   1   2  27      554.26      541.52     51.84 o 
   2   2  27      357.74      339.25     50.67 o 
   3   2  27        2.02        6.21     36.83 o 
   4   2  27     1909.96     2001.85     69.29 o 
   5   2  27      415.29      350.45     51.34 o 
   6   2  27      332.27      185.11     42.96 o 
   7   2  27      146.13      111.48     42.26 o 
   8   2  27      434.03      458.08     59.31 o 
   9   2  27      431.15      483.60     60.06 o 
  10   2  27      875.18      914.85     74.12 o 
  11   2  27       69.91       -4.86     48.10 o 
  12   2  27       70.88       72.19     61.74 o 
  13   2  27      194.92      289.09     69.95 o 
  14   2  27      233.74      334.95     89.35 o 
  15   2  27       51.98       50.04     65.50 o 
  16   2  27       35.24      194.53     87.52 o 
   1   3  27       47.22       70.14     38.91 o 
   2   3  27       45.76       45.17     29.95 o 
   3   3  27     4376.32     4139.03    116.70 o 
   4   3  27       29.60       38.13     41.18 o 
   5   3  27      458.12      394.88     54.59 o 
   6   3  27       15.43      -41.33     41.33 o 
   7   3  27     1076.35     1085.83     63.30 o 
   8   3  27      131.37      152.32     42.61 o 
   9   3  27      221.80      221.46     54.03 o 
  10   3  27       18.68       24.12     50.78 o 
  11   3  27       17.11      -24.17     58.83 o 
  12   3  27      169.95      233.79     58.04 o 
  13   3  27      167.66      154.63     64.11 o 
  14   3  27      578.73      692.16     89.95 o 
  15   3  27        5.16      126.02     85.80 o 
   0   4  27      151.21       75.68     55.73 o 
   1   4  27        3.94       78.95     44.29 o 
   2   4  27       25.56      -19.72     39.06 o 
   3   4  27      374.15      347.30     53.88 o 
   4   4  27       84.01       42.53     43.07 o 
   5   4  27       98.47       16.21     43.71 o 
   6   4  27      180.96      278.58     48.76 o 
   7   4  27      188.41       87.72     41.76 o 
   8   4  27      477.40      389.39     52.01 o 
   9   4  27       45.18       -6.24     40.70 o 
  10   4  27        0.55       27.91     46.35 o 
  11   4  27      135.74      255.81     61.37 o 
  12   4  27      166.57      118.42     66.84 o 
  13   4  27      137.78      107.67     65.21 o 
  14   4  27        0.99       24.74     76.45 o 
  15   4  27        7.79       59.37     77.43 o 
   1   5  27     1519.66     1332.07    123.21 o 
   2   5  27       66.67       12.38     43.30 o 
   3   5  27      202.08      214.50     50.90 o 
   4   5  27      208.58      223.63     52.56 o 
   5   5  27      107.00      180.84     71.06 o 
   6   5  27        3.57       24.11     39.33 o 
   7   5  27      350.00      470.57     89.84 o 
   8   5  27      465.22      419.03     53.50 o 
   9   5  27      643.37      627.90    119.14 o 
  10   5  27       58.98      -17.92     67.25 o 
  11   5  27      240.80      241.26     66.68 o 
  12   5  27       49.30       61.63     56.25 o 
  13   5  27       39.29       69.94     79.14 o 
  14   5  27       14.01       -4.47     92.18 o 
   0   6  27      143.86      125.46     85.82 o 
   1   6  27      338.46      266.17     87.85 o 
   2   6  27       19.11      -44.09     51.87 o 
   3   6  27       47.08       25.47     54.54 o 
   4   6  27       53.92      -16.67     44.77 o 
   5   6  27      281.77      235.27     56.62 o 
   6   6  27       40.46        7.18     41.04 o 
   7   6  27       63.03       39.14     52.65 o 
   8   6  27      289.91      317.13     55.51 o 
   9   6  27      458.16      466.01     61.25 o 
  10   6  27        0.71      -43.40     43.40 o 
  11   6  27      263.28      273.45     62.05 o 
  12   6  27      434.40      382.03    109.88 o 
   1   7  27       27.02       -2.60     56.94 o 
   2   7  27        3.04      -43.55     56.81 o 
   3   7  27        1.26      -38.36     55.17 o 
   4   7  27      394.47      289.11     68.35 o 
   5   7  27        2.89       28.54     50.28 o 
   6   7  27      121.76       69.20     45.53 o 
   7   7  27      241.81      235.38     66.11 o 
   8   7  27      240.49      289.95     61.09 o 
   9   7  27      305.68      203.86     58.01 o 
  10   7  27        1.52      -21.59     52.88 o 
  11   7  27      254.08      182.78    109.77 o 
   0   8  27       11.77        5.74     91.70 o 
   1   8  27      466.63      546.22     86.95 o 
   2   8  27      244.23      156.47     70.16 o 
   3   8  27       81.34       59.83     76.45 o 
   4   8  27       59.47      -51.86     51.86 o 
   5   8  27       23.20      -50.57     50.57 o 
   6   8  27       23.17      -47.05     47.05 o 
   7   8  27      122.83      135.68     65.57 o 
   8   8  27       34.64      -50.10     50.10 o 
   1   9  27      159.48      101.33     79.45 o 
   2   9  27       20.19      -76.07     76.07 o 
   3   9  27      656.93      602.71    106.92 o 
   4   9  27       15.00      -52.13     52.13 o 
   5   9  27      270.37      270.91     74.46 o 
   0   0  28      177.87      230.46    113.38 o 
   1   0  28      279.60      193.46     83.67 o 
   2   0  28     2367.00     2235.61    113.31 o 
   3   0  28       66.36      137.57     59.56 o 
   4   0  28      119.20      159.01     47.65 o 
   5   0  28     1415.81     1371.11     97.85 o 
   6   0  28      372.32      408.43     71.65 o 
   7   0  28     1559.41     1522.02    102.62 o 
   8   0  28     2691.57     2755.13    309.06 o 
   9   0  28       15.29      -56.31    121.46 o 
  10   0  28     2008.91     2204.21    158.90 o 
  11   0  28        5.85      -70.10     70.10 o 
  12   0  28      885.06      867.60    127.66 o 
  13   0  28      302.71      337.70    105.45 o 
  14   0  28      124.85      127.84     93.84 o 
  15   0  28      128.49      322.03    145.36 o 
  16   0  28        1.56       71.01    150.87 o 
   1   1  28       29.38       67.84     39.96 o 
   2   1  28        0.24      -10.86     45.35 o 
   3   1  28      232.20      222.14     48.27 o 
   4   1  28     1054.45     1121.94     67.23 o 
   5   1  28      124.89       93.60     37.72 o 
   6   1  28      246.81      309.52     53.19 o 
   7   1  28       12.55       30.73     44.21 o 
   8   1  28      280.19      224.40     53.53 o 
   9   1  28        2.53        5.41     45.63 o 
  10   1  28        3.71       10.68     56.47 o 
  11   1  28        2.12       20.43     57.76 o 
  12   1  28      116.84      203.33     63.94 o 
  13   1  28      252.01      242.81     70.47 o 
  14   1  28       60.99      131.86     68.45 o 
  15   1  28       16.06       41.07     68.03 o 
  16   1  28       48.70      156.49    105.90 o 
   0   2  28        3.71      -34.20     51.67 o 
   1   2  28      320.76      339.39     60.95 o 
   2   2  28     1083.36     1269.36     66.53 o 
   3   2  28       35.76       29.59     36.81 o 
   4   2  28      889.28      888.31     72.39 o 
   5   2  28      148.24      202.84     46.51 o 
   6   2  28       27.37       58.74     43.16 o 
   7   2  28       63.02       70.03     42.15 o 
   8   2  28      342.86      362.64     59.67 o 
   9   2  28       39.76      100.02     48.36 o 
  10   2  28      143.70      204.98     57.19 o 
  11   2  28      145.17      157.74     62.52 o 
  12   2  28      117.07       62.69     61.25 o 
  13   2  28       26.47       33.22     62.78 o 
  14   2  28      416.57      429.94     81.46 o 
  15   2  28        9.88      115.82     79.26 o 
   1   3  28     1691.75     1646.23     72.98 o 
   2   3  28      260.88      300.80     53.22 o 
   3   3  28      256.63      235.61     59.17 o 
   4   3  28     1971.93     2023.91     89.79 o 
   5   3  28      164.94      122.80     46.52 o 
   6   3  28      412.75      401.20     49.86 o 
   7   3  28       66.94       66.98     42.25 o 
   8   3  28        0.57       57.31     46.31 o 
   9   3  28       37.23       35.51     47.89 o 
  10   3  28       17.25       71.03     51.47 o 
  11   3  28      211.17      261.18     60.45 o 
  12   3  28       46.31       21.96     50.08 o 
  13   3  28        3.24      -18.67     57.17 o 
  14   3  28        4.75       74.43     80.11 o 
  15   3  28       35.56      197.19     85.15 o 
   0   4  28     2147.67     1888.10    147.47 o 
   1   4  28      116.40      122.57     46.48 o 
   2   4  28     1440.82     1537.71     82.41 o 
   3   4  28      248.08      244.70     51.78 o 
   4   4  28      365.79      294.38     55.45 o 
   5   4  28      302.59      434.61     61.00 o 
   6   4  28      246.92      214.61     56.39 o 
   7   4  28      435.29      481.50     61.90 o 
   8   4  28     2048.26     1936.80    106.81 o 
   9   4  28      919.71      951.32     83.05 o 
  10   4  28       30.65       12.57     46.97 o 
  11   4  28        0.36       -5.50     57.93 o 
  12   4  28       29.52       21.91     53.85 o 
  13   4  28        3.94      -44.89     55.97 o 
  14   4  28      194.63      311.64     90.52 o 
   1   5  28      494.38      516.83     73.77 o 
   2   5  28      788.46      747.13    109.68 o 
   3   5  28      216.71      161.93     51.14 o 
   4   5  28       19.46       43.31     44.67 o 
   5   5  28      190.58      170.15     53.55 o 
   6   5  28      713.98      871.31     70.95 o 
   7   5  28      275.70      265.23     50.47 o 
   8   5  28       38.77      -36.00     44.48 o 
   9   5  28        0.31       25.33     43.69 o 
  10   5  28       58.76       92.32     55.40 o 
  11   5  28        7.96       14.76     59.23 o 
  12   5  28       93.04      162.08     65.79 o 
  13   5  28       55.66      121.24    130.51 o 
   0   6  28       41.51      -26.86     87.09 o 
   1   6  28       91.35      102.39     60.67 o 
   2   6  28      812.29      808.72     86.11 o 
   3   6  28      102.05       92.08     59.17 o 
   4   6  28      291.30      414.89     63.59 o 
   5   6  28        1.28      -41.99     45.92 o 
   6   6  28        5.79       -6.41     40.27 o 
   7   6  28       37.97       76.87     50.19 o 
   8   6  28       84.69       53.97     46.44 o 
   9   6  28       91.20       69.99     49.32 o 
  10   6  28       35.27      -29.30     44.31 o 
  11   6  28      179.57      243.12     62.04 o 
  12   6  28      297.83      433.73    151.50 o 
   1   7  28       76.37      -31.74     61.11 o 
   2   7  28      149.07      219.37     74.93 o 
   3   7  28       49.76      -39.40     57.21 o 
   4   7  28       31.32      -15.70     63.85 o 
   5   7  28       21.14       -0.51     49.73 o 
   6   7  28      167.38      189.49     52.54 o 
   7   7  28       64.25       56.58     47.01 o 
   8   7  28       57.25       46.28     48.71 o 
   9   7  28       18.40      -52.92     52.92 o 
  10   7  28       58.24        1.15     68.48 o 
   0   8  28      427.97      451.51    126.13 o 
   1   8  28      135.66       -7.91     81.64 o 
   2   8  28      337.27      326.66     79.74 o 
   3   8  28       62.48      -62.25     62.25 o 
   4   8  28      124.91      163.76     61.35 o 
   5   8  28       96.83        8.18     54.43 o 
   6   8  28       50.13       19.31     58.91 o 
   7   8  28        2.23      -60.58     60.58 o 
   8   8  28      151.72      163.86     90.19 o 
   1   9  28       43.49       71.82    106.58 o 
   2   9  28       72.49       64.71    166.77 o 
   3   9  28      161.24       94.26    105.24 o 
   1   1  29     3410.78     3358.78     96.89 o 
   2   1  29      207.48      135.41     47.50 o 
   3   1  29        3.47      -30.81     35.05 o 
   4   1  29      112.21      112.05     39.92 o 
   5   1  29     4369.87     4490.75    127.18 o 
   6   1  29      147.41      133.65     49.42 o 
   7   1  29      209.98      205.95     52.80 o 
   8   1  29       19.74       30.11     47.76 o 
   9   1  29       19.28       23.31     50.52 o 
  10   1  29        1.08      -49.83     49.83 o 
  11   1  29      806.60      958.65    118.83 o 
  12   1  29       19.60       78.54     59.34 o 
  13   1  29       75.28      156.90     66.49 o 
  14   1  29        4.32       99.67     70.88 o 
  15   1  29      246.94      233.73     93.92 o 
   0   2  29     1465.77     1209.21    120.97 o 
   1   2  29       65.75      -13.36     44.31 o 
   2   2  29     1145.46     1059.28     63.34 o 
   3   2  29      124.79      153.16     42.35 o 
   4   2  29       57.51      121.90     46.94 o 
   5   2  29        4.77       -8.91     47.31 o 
   6   2  29      785.78      824.89     97.11 o 
   7   2  29       59.67      -19.13     44.70 o 
   8   2  29      144.63       87.83     74.00 o 
   9   2  29      268.28      309.36     57.54 o 
  10   2  29       76.39       85.38     54.31 o 
  11   2  29        6.95      -36.69     54.24 o 
  12   2  29        8.64      -53.23     71.67 o 
  13   2  29        3.74       12.13     61.08 o 
  14   2  29      236.16      268.44     75.82 o 
  15   2  29        0.28       47.82    104.52 o 
   1   3  29       15.61       23.93     52.53 o 
   2   3  29       16.65       46.98     41.99 o 
   3   3  29      172.94      133.78     49.02 o 
   4   3  29        6.14        6.85     58.54 o 
   5   3  29     1389.80     1507.00     82.81 o 
   6   3  29     1118.73     1155.99     68.53 o 
   7   3  29     2201.58     2226.17    108.33 o 
   8   3  29     1325.93     1413.76     96.64 o 
   9   3  29     1080.06     1083.75     91.04 o 
  10   3  29      184.32      208.33     57.96 o 
  11   3  29     1375.01     1310.71    112.84 o 
  12   3  29       64.13      140.96     65.91 o 
  13   3  29      103.55      178.55     79.91 o 
  14   3  29       54.95      127.21     82.14 o 
   0   4  29       44.17       31.73     54.14 o 
   1   4  29      148.02      127.37     61.29 o 
   2   4  29      143.76      117.31     47.59 o 
   3   4  29       23.60      -21.88     42.70 o 
   4   4  29       11.13      -23.06     44.93 o 
   5   4  29      107.91      152.30     53.43 o 
   6   4  29       39.17      -16.04     41.13 o 
   7   4  29       21.21       -2.97     38.48 o 
   8   4  29      386.61      399.93     59.35 o 
   9   4  29       84.06       58.65     54.20 o 
  10   4  29      127.31      216.49     80.46 o 
  11   4  29        8.69       31.04     58.71 o 
  12   4  29       81.02      124.42     67.05 o 
  13   4  29       14.06       -2.97     81.82 o 
  14   4  29        1.15       99.23     90.78 o 
   1   5  29      563.27      402.01     78.21 o 
   2   5  29       48.17       88.68     57.94 o 
   3   5  29        8.55      -19.88     46.24 o 
   4   5  29        2.00       17.64     49.01 o 
   5   5  29      722.29      840.96     74.95 o 
   6   5  29      127.34       92.07     44.59 o 
   7   5  29       44.56       18.30     44.97 o 
   8   5  29       39.35       74.21     45.86 o 
   9   5  29      341.32      297.40     56.13 o 
  10   5  29       24.27       24.15     61.96 o 
  11   5  29      725.50      711.14    111.24 o 
  12   5  29        0.12      -78.31     91.62 o 
  13   5  29       16.32      249.25    178.06 o 
   0   6  29     3191.40     3229.55    518.56 o 
   1   6  29       22.41      -40.33     76.56 o 
   2   6  29      203.24      152.42     62.59 o 
   3   6  29      419.20      364.08     72.89 o 
   4   6  29       98.13       70.52     55.34 o 
   5   6  29        1.65      -45.14     45.14 o 
   6   6  29       37.15       69.75     44.80 o 
   7   6  29        7.84       11.20     44.47 o 
   8   6  29      935.80      922.51     81.52 o 
   9   6  29       50.14       40.19     46.82 o 
  10   6  29        0.26      -37.63     46.18 o 
  11   6  29       57.25        9.96     83.97 o 
   1   7  29     1326.87     1427.11    110.09 o 
   2   7  29        3.95      -38.84     61.17 o 
   3   7  29      579.39      574.72     84.71 o 
   4   7  29        7.88      -54.33     54.33 o 
   5   7  29      649.67      530.39     71.72 o 
   6   7  29        6.36      -48.48     48.48 o 
   7   7  29       47.79      -28.82     44.81 o 
   8   7  29       46.36      104.66     55.13 o 
   9   7  29       11.84      -10.96     53.34 o 
   0   8  29      270.78      368.56    114.58 o 
   1   8  29        4.70      -68.67     68.67 o 
   2   8  29      342.40      437.35    100.21 o 
   3   8  29       17.66       40.47     73.10 o 
   4   8  29       13.06      -52.65     52.65 o 
   5   8  29       78.66       94.83     63.71 o 
   6   8  29       56.57      -55.87     56.88 o 
   7   8  29      131.94      -11.65    183.03 o 
   0   0  30     1066.83     1239.21    171.20 o 
   1   0  30      949.30     1055.54    116.40 o 
   2   0  30     2884.47     3137.04    170.91 o 
   3   0  30      123.92      114.53     80.36 o 
   4   0  30      485.44      441.66     74.09 o 
   5   0  30      105.18       78.13     62.89 o 
   6   0  30      431.83      313.75     75.05 o 
   7   0  30      496.92      481.70     97.48 o 
   8   0  30      484.81      556.30    104.11 o 
   9   0  30       64.29      -17.80     75.77 o 
  10   0  30      284.54      380.43     99.04 o 
  11   0  30        2.71       50.97    140.57 o 
  12   0  30       51.62      -22.20     85.18 o 
  13   0  30        0.11      -34.69     86.39 o 
  14   0  30        0.90       45.22     97.05 o 
  15   0  30       21.32      157.74    135.96 o 
   1   1  30      695.60      680.09     57.57 o 
   2   1  30      318.80      320.20     58.04 o 
   3   1  30       16.52      -41.22     41.22 o 
   4   1  30       30.87       16.61     38.47 o 
   5   1  30       20.28       48.90     39.88 o 
   6   1  30     1136.40     1185.70     77.20 o 
   7   1  30       36.16       37.67     46.97 o 
   8   1  30       31.74       -0.99     54.66 o 
   9   1  30      383.74      395.42     70.47 o 
  10   1  30       10.96       -5.97     56.38 o 
  11   1  30      176.69      312.72     90.78 o 
  12   1  30       12.76       60.30     66.85 o 
  13   1  30       39.12      108.90     69.01 o 
  14   1  30        7.81       -2.92     72.73 o 
  15   1  30       13.87      -17.69     86.67 o 
   0   2  30        5.16      -19.34     55.24 o 
   1   2  30       25.09       60.36     40.61 o 
   2   2  30     1109.94     1164.67     67.65 o 
   3   2  30      846.28      732.34     59.98 o 
   4   2  30     1896.60     1766.68     97.78 o 
   5   2  30        0.05       60.46     52.23 o 
   6   2  30     1653.84     1690.14    151.74 o 
   7   2  30      150.16      138.58     91.76 o 
   8   2  30     1385.10     1326.60     84.39 o 
   9   2  30       22.34       61.56     64.46 o 
  10   2  30      125.92       96.33     52.93 o 
  11   2  30      182.81      173.27     64.52 o 
  12   2  30      495.96      666.50    107.46 o 
  13   2  30       65.74       14.66     68.77 o 
  14   2  30       79.71       96.95     83.15 o 
   1   3  30       12.19       48.89     61.33 o 
   2   3  30      320.43      257.68     52.82 o 
   3   3  30       88.58       80.94     46.24 o 
   4   3  30      348.38      372.81     58.16 o 
   5   3  30       30.27       49.86     70.66 o 
   6   3  30       11.84        5.20     41.30 o 
   7   3  30       31.84       28.15     55.51 o 
   8   3  30        1.77       23.48     68.55 o 
   9   3  30       53.14       30.28     59.46 o 
  10   3  30        7.59       16.32     51.09 o 
  11   3  30        5.10       42.55     53.01 o 
  12   3  30       36.87      116.34     68.68 o 
  13   3  30      469.44      546.30    103.57 o 
  14   3  30      162.55      281.89    231.72 o 
   0   4  30      391.88      475.13     95.05 o 
   1   4  30       31.94      -38.01     42.37 o 
   2   4  30        4.53       -3.83     44.29 o 
   3   4  30      253.47      385.74     59.04 o 
   4   4  30       37.30       70.41     48.88 o 
   5   4  30        7.50      -40.79     46.53 o 
   6   4  30      250.53      246.30     53.10 o 
   7   4  30      222.39      147.32     45.17 o 
   8   4  30      530.39      530.61     65.79 o 
   9   4  30       45.59      102.48     73.05 o 
  10   4  30      164.52       94.69     75.99 o 
  11   4  30      225.25      266.45     85.99 o 
  12   4  30      929.92     1032.08    153.32 o 
  13   4  30        0.04      -35.83     63.10 o 
   1   5  30      790.28      914.33     87.02 o 
   2   5  30       74.78       80.09     61.57 o 
   3   5  30      519.10      654.59     71.92 o 
   4   5  30       81.66       28.43     48.78 o 
   5   5  30      140.32       68.31     53.93 o 
   6   5  30       28.40       15.64     39.84 o 
   7   5  30        1.01       41.07     44.64 o 
   8   5  30       23.79       70.98     46.91 o 
   9   5  30      142.67      189.13     60.57 o 
  10   5  30      116.05       46.78     62.84 o 
  11   5  30      209.91      112.22     85.85 o 
  12   5  30       21.67      149.17    108.64 o 
   0   6  30     1625.70     1592.05    262.35 o 
   1   6  30      195.05      186.18     83.33 o 
   2   6  30     1080.76     1330.53    125.62 o 
   3   6  30      106.73      110.51     62.74 o 
   4   6  30      516.67      523.27     82.93 o 
   5   6  30        9.42      -21.48     48.41 o 
   6   6  30      101.01       95.43     45.64 o 
   7   6  30       35.43      -19.32     42.41 o 
   8   6  30       75.71      195.11     53.78 o 
   9   6  30       59.18       62.60     50.54 o 
  10   6  30        4.22        7.56     58.63 o 
   1   7  30      399.99      397.30     79.69 o 
   2   7  30        0.11      -43.40     62.16 o 
   3   7  30      111.12       29.92     91.52 o 
   4   7  30       41.82       32.21     62.61 o 
   5   7  30        6.42      -36.49     62.80 o 
   6   7  30       32.98       -7.16     49.83 o 
   7   7  30       96.36       44.19     53.85 o 
   8   7  30       22.43      -49.85     49.85 o 
   0   8  30      381.77      361.93    115.66 o 
   1   8  30        0.03       45.79     85.36 o 
   2   8  30       89.17      -80.04    116.94 o 
   3   8  30       33.32      -18.10     81.45 o 
   4   8  30      179.40      110.66     68.40 o 
   5   8  30        9.20      -55.83     55.83 o 
   1   1  31     1523.64     1615.34     93.52 o 
   2   1  31        0.09       21.85     45.23 o 
   3   1  31     1719.25     1701.39     96.84 o 
   4   1  31     1235.36     1295.57     81.15 o 
   5   1  31        3.00       22.78     52.73 o 
   6   1  31     1134.70     1231.09    108.02 o 
   7   1  31      226.47      233.26     56.53 o 
   8   1  31      227.76      265.57     57.17 o 
   9   1  31      431.46      351.38     70.24 o 
  10   1  31       87.79      107.10     63.94 o 
  11   1  31        9.85       90.39     62.30 o 
  12   1  31       99.24      126.16     88.04 o 
  13   1  31      117.59      211.95     74.85 o 
  14   1  31       99.58      209.23    105.10 o 
   0   2  31      459.08      347.77     91.04 o 
   1   2  31       61.57       74.26     45.15 o 
   2   2  31      556.64      692.73     59.10 o 
   3   2  31      366.52      417.16     72.13 o 
   4   2  31      119.17      143.96     56.87 o 
   5   2  31       66.64        4.02     51.44 o 
   6   2  31       63.53       42.33     55.25 o 
   7   2  31       71.91      154.42     74.75 o 
   8   2  31        4.63        8.41     49.83 o 
   9   2  31        1.27       -0.37     49.64 o 
  10   2  31       76.38       71.11     61.59 o 
  11   2  31       82.60      151.19     64.09 o 
  12   2  31        4.56      -27.36     62.26 o 
  13   2  31       23.19       92.87     81.82 o 
  14   2  31       47.73      -12.09     96.25 o 
   1   3  31        9.78      -32.86     44.94 o 
   2   3  31      949.83      928.86     72.63 o 
   3   3  31      636.44      685.59     87.89 o 
   4   3  31       77.59      111.33     52.51 o 
   5   3  31      343.51      328.04     58.44 o 
   6   3  31      544.07      573.60     75.70 o 
   7   3  31      375.10      341.47     80.09 o 
   8   3  31       21.85      -66.80     66.80 o 
   9   3  31      723.50      903.91    154.26 o 
  10   3  31        0.27       41.01     90.89 o 
  11   3  31       29.56       74.85     58.14 o 
  12   3  31       56.38       45.03     74.08 o 
  13   3  31      850.40      959.04    120.14 o 
   0   4  31      487.54      504.87    105.54 o 
   1   4  31        6.73      -41.69     41.69 o 
   2   4  31       17.38       61.81     46.20 o 
   3   4  31      855.76      766.84     70.68 o 
   4   4  31        0.07      -31.68     44.91 o 
   5   4  31       39.57       36.57     51.05 o 
   6   4  31      122.62       92.05     45.97 o 
   7   4  31       84.01       35.82     45.55 o 
   8   4  31        0.09      -48.83     55.79 o 
   9   4  31        1.69       34.80     85.60 o 
  10   4  31        0.06      -54.21     72.71 o 
  11   4  31       14.21       -4.42     87.37 o 
  12   4  31        0.15      138.83    109.98 o 
   1   5  31      107.39       58.38     56.38 o 
   2   5  31       18.70        0.11     79.95 o 
   3   5  31      244.54      324.00     60.35 o 
   4   5  31      146.02      187.23     55.83 o 
   5   5  31      383.76      335.19     85.03 o 
   6   5  31      197.03      140.20     49.52 o 
   7   5  31      368.92      287.26     55.79 o 
   8   5  31       12.71       80.43     47.05 o 
   9   5  31      376.87      421.51     66.70 o 
  10   5  31       17.91       52.53     75.88 o 
  11   5  31      102.10     -100.54    100.54 o 
   0   6  31       11.07       65.80     85.73 o 
   1   6  31      243.53      200.78     71.19 o 
   2   6  31       45.49       21.14     60.75 o 
   3   6  31      445.16      424.79     80.52 o 
   4   6  31      224.94      227.05     84.69 o 
   5   6  31      445.48      431.92     67.16 o 
   6   6  31       12.88       12.02     46.99 o 
   7   6  31       57.17       70.25     46.22 o 
   8   6  31        0.77       18.25     48.82 o 
   9   6  31      315.03      430.34     70.51 o 
  10   6  31      119.62      237.73    196.81 o 
   1   7  31      398.50      286.05     86.45 o 
   2   7  31       59.69       97.97     71.40 o 
   3   7  31      929.26     1062.62    108.23 o 
   4   7  31      384.40      306.66     79.77 o 
   5   7  31       54.97       82.94     63.11 o 
   6   7  31       89.77      233.02     68.02 o 
   7   7  31      213.56      305.17     70.51 o 
   0   8  31       13.08      -44.81    105.43 o 
   1   8  31       88.28      -18.91     94.18 o 
   2   8  31       53.08       33.60    135.51 o 
   3   8  31       13.43       25.55     93.51 o 
   0   0  32      867.69      721.55    153.31 o 
   1   0  32      121.90       98.03     80.84 o 
   2   0  32       48.40      127.47    111.03 o 
   3   0  32      456.45      545.55    103.87 o 
   4   0  32       86.44      -11.90    145.40 o 
   5   0  32        3.97      -13.91    146.31 o 
   6   0  32      534.16      499.02     82.04 o 
   7   0  32      407.24      326.90     96.76 o 
   8   0  32     1372.74     1369.85    138.99 o 
   9   0  32      187.44      164.96     90.70 o 
  10   0  32     2770.36     2694.82    215.87 o 
  11   0  32      144.49      257.40    103.69 o 
  12   0  32      180.94      284.97    102.58 o 
  13   0  32       63.53       24.21    133.61 o 
   1   1  32      215.45      209.82     54.33 o 
   2   1  32      211.16      157.94     52.16 o 
   3   1  32       21.01       53.41     46.66 o 
   4   1  32      376.76      541.31     81.36 o 
   5   1  32       15.97       15.90     81.51 o 
   6   1  32      298.99      438.29     69.97 o 
   7   1  32      161.69      193.93     54.51 o 
   8   1  32       84.17       21.53     84.89 o 
   9   1  32      264.55      268.74     67.11 o 
  10   1  32        1.87      -33.72     53.78 o 
  11   1  32       38.45      -53.65     58.49 o 
  12   1  32       10.07      -36.38     72.15 o 
  13   1  32       40.17       32.40     90.43 o 
   0   2  32      353.03      501.00     78.75 o 
   1   2  32      115.64      118.14     44.93 o 
   2   2  32        4.14       36.30     42.64 o 
   3   2  32       51.71       45.14     54.58 o 
   4   2  32      270.48      323.95     65.35 o 
   5   2  32      172.25       -0.25     54.04 o 
   6   2  32     1322.86     1366.14    113.87 o 
   7   2  32       24.77       70.51     72.05 o 
   8   2  32       74.30       68.25     84.86 o 
   9   2  32      161.20       84.47     56.68 o 
  10   2  32     1072.42     1136.45     98.53 o 
  11   2  32      224.62      259.90     72.23 o 
  12   2  32       71.54       80.09     80.39 o 
  13   2  32       11.41      118.91     97.32 o 
   1   3  32      299.45      435.39     62.02 o 
   2   3  32       23.03       -7.90     44.95 o 
   3   3  32       16.90       49.41     48.85 o 
   4   3  32        0.05       -8.88     47.76 o 
   5   3  32      453.53      436.19     63.37 o 
   6   3  32        8.55      -62.07     69.08 o 
   7   3  32       13.54      -66.99     66.99 o 
   8   3  32        0.06      -72.06     72.06 o 
   9   3  32       51.60       43.46     73.85 o 
  10   3  32        1.67        9.11     72.86 o 
  11   3  32        2.95       76.65     75.56 o 
  12   3  32        5.29      -81.63    104.01 o 
   0   4  32     2127.90     2477.65    244.87 o 
   1   4  32       41.57      -51.55     51.55 o 
   2   4  32      551.71      553.25     66.89 o 
   3   4  32     1612.48     1778.14     94.56 o 
   4   4  32      444.54      502.05     67.39 o 
   5   4  32      757.78      684.86     73.45 o 
   6   4  32      206.46      190.44     51.18 o 
   7   4  32      181.15      116.43     70.29 o 
   8   4  32       83.29       44.39     75.07 o 
   9   4  32       32.59       33.32    135.15 o 
  10   4  32      395.85      186.63    139.05 o 
  11   4  32       21.38      -98.87     99.73 o 
  12   4  32       56.06      164.15    149.88 o 
   1   5  32       72.71      -10.43     56.18 o 
   2   5  32      143.56      169.06     64.78 o 
   3   5  32      414.59      409.48     94.00 o 
   4   5  32      196.95      143.93     56.20 o 
   5   5  32       20.00       33.64     51.58 o 
   6   5  32     1180.79     1275.20     89.19 o 
   7   5  32       38.68      -43.09     43.09 o 
   8   5  32       85.53       66.40     49.32 o 
   9   5  32      216.27      257.14     89.03 o 
  10   5  32      160.97      170.39    115.39 o 
   0   6  32      732.97      675.46    157.46 o 
   1   6  32        3.61      -37.34     60.10 o 
   2   6  32       80.81      145.96     66.03 o 
   3   6  32      107.29       47.35     79.51 o 
   4   6  32        9.77      -58.01     58.01 o 
   5   6  32      166.08       78.02     91.80 o 
   6   6  32        5.44       23.87     45.37 o 
   7   6  32       14.58       50.05     50.35 o 
   8   6  32      335.29      430.85     67.47 o 
   9   6  32       13.94      106.30     69.51 o 
   1   7  32       12.72      -59.19     64.14 o 
   2   7  32       80.97       65.93     71.83 o 
   3   7  32       22.73      -36.39     77.16 o 
   4   7  32       24.88      -25.98     75.70 o 
   5   7  32      215.74       96.20     94.72 o 
   6   7  32       65.92      187.24     74.91 o 
   1   1  33      462.26      484.95     63.53 o 
   2   1  33      126.57      144.57     54.34 o 
   3   1  33      426.53      426.46     59.98 o 
   4   1  33      420.69      427.67     62.33 o 
   5   1  33        3.99      -12.84     62.05 o 
   6   1  33      555.87      521.86     97.28 o 
   7   1  33      628.65      759.00     81.83 o 
   8   1  33      195.86      264.32     67.47 o 
   9   1  33      249.53      350.91     73.27 o 
  10   1  33       11.66       14.10     55.87 o 
  11   1  33      290.38      364.47     75.48 o 
  12   1  33       68.37      -38.74     83.57 o 
  13   1  33      487.94      510.77    130.83 o 
   0   2  33      486.13      365.12     76.79 o 
   1   2  33       53.97       45.57     44.41 o 
   2   2  33      594.76      760.41     64.04 o 
   3   2  33       26.29       50.36     55.88 o 
   4   2  33        5.60      -59.18     73.33 o 
   5   2  33        1.31      -50.63     50.63 o 
   6   2  33      121.84       34.85     72.19 o 
   7   2  33      321.98      331.90     84.73 o 
   8   2  33       10.90       41.04     71.17 o 
   9   2  33       18.07      -87.72     87.72 o 
  10   2  33      222.87      274.33     72.32 o 
  11   2  33      174.96      147.82     75.20 o 
  12   2  33      186.42      360.96    113.31 o 
   1   3  33      984.07      974.29     83.11 o 
   2   3  33      323.98      274.41     58.80 o 
   3   3  33     1744.21     1700.34    105.61 o 
   4   3  33      855.84      843.82     74.46 o 
   5   3  33      172.40      149.73     60.11 o 
   6   3  33        5.43      -58.98     80.49 o 
   7   3  33      240.54      282.30     83.38 o 
   8   3  33        8.10        3.30    112.18 o 
   9   3  33       70.29      120.86    101.57 o 
  10   3  33        0.40       10.63     78.82 o 
  11   3  33       38.66      305.44    173.82 o 
  12   3  33       69.03       69.56    139.40 o 
   0   4  33       99.22      236.31     96.21 o 
   1   4  33       78.43       88.41     55.89 o 
   2   4  33      235.70      181.75     55.20 o 
   3   4  33       11.87       46.19     48.63 o 
   4   4  33      118.76      236.78     74.61 o 
   5   4  33        0.18      -32.41     57.14 o 
   6   4  33       11.36       13.45     55.26 o 
   7   4  33      182.50      230.05    103.18 o 
   8   4  33       93.41      -27.78    168.91 o 
   9   4  33       18.99       15.02     76.33 o 
  10   4  33        0.36      -75.27     77.68 o 
  11   4  33        0.08     -112.66    112.66 o 
   1   5  33      396.30      266.23     84.99 o 
   2   5  33      213.20      292.21     71.33 o 
   3   5  33      574.87      822.87    150.12 o 
   4   5  33       37.96       37.65     49.94 o 
   5   5  33      158.33      177.40     61.87 o 
   6   5  33      156.84      215.07     61.20 o 
   7   5  33      216.25      200.04     66.94 o 
   8   5  33       14.84      -49.20     62.79 o 
   9   5  33       23.18       70.58     84.47 o 
   0   6  33      686.60      907.51    140.39 o 
   1   6  33       22.79      -60.01     60.01 o 
   2   6  33       13.71      -55.08     55.08 o 
   3   6  33        0.04       -2.91     67.17 o 
   4   6  33        0.00      -55.26     55.26 o 
   5   6  33       17.09       16.10     66.70 o 
   6   6  33        9.10      -48.91     48.91 o 
   7   6  33       81.07      104.18     60.14 o 
   8   6  33       76.02      160.06     80.49 o 
   1   7  33        6.39      -66.30     80.42 o 
   2   7  33      190.49      335.04    102.64 o 
   3   7  33        1.05      -96.64    135.42 o 
   4   7  33        9.36      -86.88     87.36 o 
   5   7  33      129.59      151.95    104.52 o 
   0   0  34      365.89      317.28    132.35 o 
   1   0  34      286.28      255.41    147.62 o 
   2   0  34       46.82      -22.83     78.86 o 
   3   0  34      582.38      446.60    105.24 o 
   4   0  34      365.71      205.08    210.77 o 
   5   0  34      955.17     1098.97    130.75 o 
   6   0  34      214.81       77.15    130.00 o 
   7   0  34      374.31      520.92    111.01 o 
   8   0  34      246.99      255.04     96.38 o 
   9   0  34      353.38      357.06    100.22 o 
  10   0  34     1091.19     1267.22    263.21 o 
  11   0  34        0.19      112.75    141.93 o 
  12   0  34      480.39      375.55    166.05 o 
   1   1  34      177.00      100.56     75.97 o 
   2   1  34       23.76       90.00     57.04 o 
   3   1  34      178.57      212.13     57.00 o 
   4   1  34       50.69      117.29     58.30 o 
   5   1  34       34.29       52.36     78.58 o 
   6   1  34        0.04      -11.11     68.12 o 
   7   1  34      200.24      117.61     74.89 o 
   8   1  34        8.70       52.70     62.26 o 
   9   1  34        0.02       -9.56     61.41 o 
  10   1  34        7.24       -8.59     58.83 o 
  11   1  34      224.88      286.11    126.34 o 
  12   1  34       51.21       41.00     93.50 o 
   0   2  34      791.41      879.38    130.15 o 
   1   2  34      125.09      157.30     48.14 o 
   2   2  34      112.64      100.52     62.48 o 
   3   2  34      244.92      179.66     77.05 o 
   4   2  34      569.60      538.96     74.47 o 
   5   2  34       54.00       16.42     55.27 o 
   6   2  34      420.99      437.42     88.99 o 
   7   2  34      177.09      192.37     82.30 o 
   8   2  34       82.96      137.35     78.96 o 
   9   2  34      293.32       76.03    186.37 o 
  10   2  34        2.41      101.72     79.75 o 
  11   2  34       54.04        6.62     86.93 o 
  12   2  34       46.09       34.44     96.33 o 
   1   3  34       15.45      124.94     52.15 o 
   2   3  34       47.87      103.96     52.27 o 
   3   3  34        5.45       43.25     50.61 o 
   4   3  34      309.17      287.60     59.27 o 
   5   3  34       35.22       27.88     87.64 o 
   6   3  34       12.87       10.66     60.43 o 
   7   3  34       22.15       -7.84     82.04 o 
   8   3  34       14.48       38.07     76.96 o 
   9   3  34        0.31      -24.07     99.77 o 
  10   3  34        0.91      -94.11    197.94 o 
   0   4  34      622.94      737.82    121.35 o 
   1   4  34      215.34      244.22     66.35 o 
   2   4  34      791.09      885.28     78.21 o 
   3   4  34        0.09       10.16     50.33 o 
   4   4  34     1088.87     1090.95    124.92 o 
   5   4  34       11.22       27.58     53.84 o 
   6   4  34      327.39      238.68     62.42 o 
   7   4  34       43.01       28.98     85.04 o 
   8   4  34      209.27      152.97     81.31 o 
   9   4  34      531.75      683.84    130.35 o 
  10   4  34        3.70       11.20    141.74 o 
   1   5  34      407.54      270.73     71.56 o 
   2   5  34      181.93      317.48     75.11 o 
   3   5  34      166.67      156.64     68.84 o 
   4   5  34      318.74      279.87     64.83 o 
   5   5  34      183.63      108.03     60.56 o 
   6   5  34       43.87        1.00     47.86 o 
   7   5  34        9.69       19.75     57.31 o 
   8   5  34        0.21       62.96     82.07 o 
   0   6  34      115.89        9.49    101.86 o 
   1   6  34       70.14      105.99     78.54 o 
   2   6  34      116.66      200.71     76.99 o 
   3   6  34       40.72      -62.91     64.86 o 
   4   6  34      144.01      162.22     91.78 o 
   5   6  34      104.28      -52.22     60.22 o 
   6   6  34      189.64      216.15     78.72 o 
   1   7  34       61.29      116.74    154.35 o 
   2   7  34        7.90      -80.22     80.22 o 
   1   1  35      669.95      679.66     81.45 o 
   2   1  35       57.54       92.49     62.93 o 
   3   1  35      259.59      260.19     59.53 o 
   4   1  35      581.72      514.46     92.98 o 
   5   1  35      723.46      880.04    165.01 o 
   6   1  35     1017.24      823.71    102.58 o 
   7   1  35      131.85      200.60     96.78 o 
   8   1  35      517.30      497.90    113.53 o 
   9   1  35       92.50      119.69     70.25 o 
  10   1  35        9.14        6.03     92.17 o 
  11   1  35       83.22      194.24    104.47 o 
   0   2  35      252.73      299.50     77.69 o 
   1   2  35        4.10      -42.38     42.38 o 
   2   2  35       14.21       22.13     57.59 o 
   3   2  35      227.81      128.71     63.88 o 
   4   2  35       13.94       99.38     60.60 o 
   5   2  35      648.63      625.73    137.87 o 
   6   2  35       84.51       86.97     73.40 o 
   7   2  35     1102.94      957.67    132.83 o 
   8   2  35       20.40       20.12     79.82 o 
   9   2  35        3.37      155.55     98.68 o 
  11   2  35       35.51      246.45    156.65 o 
   1   3  35      544.77      751.11     96.79 o 
   2   3  35        0.05      114.48     53.51 o 
   3   3  35      136.01      115.90     64.27 o 
   4   3  35       37.46       53.60     59.53 o 
   5   3  35     1332.46     1178.91     98.64 o 
   6   3  35      647.57      600.54    134.25 o 
   7   3  35      176.41      114.46    151.42 o 
   8   3  35        0.28       51.50     91.09 o 
   9   3  35      215.82      227.12    158.68 o 
   0   4  35       12.63      -61.42     73.55 o 
   1   4  35      383.60      213.89     69.64 o 
   2   4  35      236.40      256.72     69.79 o 
   3   4  35        0.20       45.09     52.16 o 
   4   4  35        0.02      -24.85     49.19 o 
   5   4  35       42.05       26.25     53.07 o 
   6   4  35       13.03      147.49     89.48 o 
   7   4  35       12.66      165.92     86.79 o 
   8   4  35        5.64       -9.13     97.09 o 
   9   4  35      109.58      -68.21    134.34 o 
   1   5  35      182.08      187.83     76.84 o 
   2   5  35      200.57      162.22     72.18 o 
   3   5  35       50.79       46.97     65.36 o 
   4   5  35        5.43      -14.48     57.27 o 
   5   5  35       15.33      -16.14     58.26 o 
   6   5  35        6.25       -5.33     55.67 o 
   7   5  35       10.31       48.96     73.42 o 
   0   6  35       12.48      177.70    133.16 o 
   1   6  35        0.01       -2.44     84.42 o 
   2   6  35      105.32      197.38    119.16 o 
   3   6  35      152.31      109.81     87.51 o 
   4   6  35       24.05       44.81     80.39 o 
   5   6  35      300.49      371.57     88.98 o 
   0   0  36      934.65     1250.23    194.87 o 
   1   0  36       58.69       39.33     92.61 o 
   2   0  36     2104.84     2081.26    168.71 o 
   3   0  36      126.87      335.50    107.70 o 
   4   0  36       16.42       48.85    129.50 o 
   5   0  36      535.58      596.43    173.64 o 
   6   0  36      583.99      407.26    151.32 o 
   7   0  36      168.74      230.46    146.53 o 
   8   0  36      334.52      347.27    108.73 o 
   9   0  36      742.97     1043.19    142.78 o 
  10   0  36        0.57       86.73    135.96 o 
   1   1  36       22.15      130.29     63.11 o 
   2   1  36       37.70       90.35     63.38 o 
   3   1  36        7.94      130.37     90.52 o 
   4   1  36      184.26      230.01     82.17 o 
   5   1  36       20.74       51.84     71.14 o 
   6   1  36      982.57     1113.30    115.85 o 
   7   1  36       16.74      -25.67     80.80 o 
   8   1  36      338.73      459.78    113.74 o 
  10   1  36        5.18      138.09    138.58 o 
   0   2  36       47.93       96.23     67.83 o 
   1   2  36        0.43      -17.90     50.23 o 
   2   2  36     1737.81     1672.59    170.41 o 
   3   2  36       54.89       26.59     59.46 o 
   4   2  36       99.98      139.12     87.47 o 
   5   2  36       43.09        2.21    128.03 o 
   6   2  36       35.72      133.28     78.98 o 
   7   2  36      166.39      142.24     81.50 o 
   8   2  36      590.98      745.93    178.24 o 
   1   3  36        1.34       -6.56     51.20 o 
   2   3  36       43.58       88.03     52.22 o 
   3   3  36       26.91      -20.76     51.45 o 
   4   3  36       14.93       72.57     60.57 o 
   5   3  36       95.69      101.79     64.69 o 
   6   3  36        3.83       10.60     81.35 o 
   7   3  36        1.10       74.62     79.81 o 
   8   3  36        3.73       34.57     98.47 o 
   9   3  36       45.28       46.89    153.67 o 
   0   4  36       41.17      -13.74     83.65 o 
   1   4  36      119.99      113.12     68.97 o 
   2   4  36      253.46      354.36     74.67 o 
   3   4  36       59.97      106.00     57.02 o 
   4   4  36       64.19       26.59     56.58 o 
   5   4  36       37.21       44.19     66.23 o 
   6   4  36       58.36       15.33     99.98 o 
   7   4  36      254.14      422.42    251.19 o 
   1   5  36       32.51       24.40     67.21 o 
   2   5  36       19.19       11.52    169.68 o 
   3   5  36       60.89      -13.36     77.60 o 
   4   5  36       56.85       78.39     87.00 o 
   5   5  36       36.27       42.75     70.59 o 
   6   5  36       85.78      171.92     95.18 o 
   0   6  36      282.85      -33.79    123.41 o 
   1   6  36      119.10      111.55    191.07 o 
   2   6  36      184.88      219.38    169.34 o 
   1   1  37      727.22      834.79     89.16 o 
   2   1  37       11.66       54.07     62.07 o 
   3   1  37      264.23      226.49     84.69 o 
   4   1  37       96.46      147.30     77.12 o 
   5   1  37      289.56      225.94     89.07 o 
   6   1  37        0.47       56.45     92.81 o 
   7   1  37      159.18       79.08    107.19 o 
   0   2  37       67.49       39.70     65.41 o 
   1   2  37        1.05      -54.75     54.75 o 
   2   2  37       80.94       99.65     67.23 o 
   3   2  37       16.27      -11.57     71.38 o 
   4   2  37       11.45      -57.29     57.29 o 
   5   2  37      105.55       84.91     78.43 o 
   6   2  37       28.13      -52.73     71.68 o 
   7   2  37        0.15      -85.94     85.94 o 
   1   3  37        2.00       61.50     62.03 o 
   2   3  37       17.24       47.08     54.23 o 
   3   3  37       13.09       -5.81     61.55 o 
   4   3  37      138.94      111.32     71.37 o 
   5   3  37      626.95      633.55     86.98 o 
   6   3  37       12.21       -4.93    270.16 o 
   7   3  37       26.71      -20.46    241.98 o 
   8   3  37      514.97      609.44    181.95 o 
   0   4  37      147.99      240.11    102.64 o 
   1   4  37      192.61      164.23     88.51 o 
   2   4  37       13.06        5.12     61.57 o 
   3   4  37        4.71      -50.22     85.53 o 
   4   4  37       10.29      -24.45     63.90 o 
   5   4  37       44.89       30.43     90.26 o 
   6   4  37       23.76      136.32    114.55 o 
   1   5  37      121.17       45.87     88.83 o 
   2   5  37       99.54      158.07     92.73 o 
   3   5  37       56.83      177.82    164.33 o 
   4   5  37       21.57       56.08     91.76 o 
   0   0  38     3401.98     3528.26    296.05 o 
   1   0  38      171.57      -27.33    271.88 o 
   2   0  38      631.80      790.55    127.87 o 
   3   0  38        0.15        4.19    117.44 o 
   4   0  38     1187.57     1334.88    214.29 o 
   5   0  38      328.14      389.91    164.15 o 
   6   0  38      369.79      504.64    171.74 o 
   1   1  38      182.51      227.03     71.61 o 
   2   1  38      198.03      104.36     63.89 o 
   3   1  38      203.59      401.83     91.86 o 
   4   1  38      269.17      350.83    177.47 o 
   5   1  38      180.67       77.29     80.46 o 
   6   1  38      151.18      208.95    103.55 o 
   0   2  38      596.94      683.75    123.22 o 
   1   2  38       29.50       63.00     63.80 o 
   2   2  38        6.30       37.70     61.41 o 
   3   2  38       20.51       -7.76     61.35 o 
   4   2  38      334.25      353.65     91.48 o 
   5   2  38       23.44      102.62     83.96 o 
   6   2  38      562.77      485.56    116.43 o 
   7   2  38       18.59     -122.59    122.59 o 
   1   3  38       94.31      -11.82     60.74 o 
   2   3  38       43.26       26.00     69.91 o 
   3   3  38        1.40       82.36     64.30 o 
   4   3  38      173.87       26.63     82.87 o 
   5   3  38       51.01      -18.62     87.71 o 
   6   3  38       41.09      -87.48     87.48 o 
   7   3  38       38.76     -139.76    139.76 o 
   0   4  38      134.24       99.74    120.24 o 
   1   4  38        0.44      -41.98     77.15 o 
   2   4  38        0.67       31.20     84.94 o 
   3   4  38       61.28      274.26     97.69 o 
   4   4  38      101.21      171.42     78.41 o 
   5   4  38       39.31       -7.10     81.41 o 
   1   1  39      435.16      410.31     79.60 o 
   2   1  39       92.30      101.02     81.23 o 
   3   1  39      688.53      633.57    118.50 o 
   4   1  39      629.61      664.42    140.21 o 
   5   1  39        3.70       51.19     98.99 o 
   0   2  39       13.94      -79.77    123.22 o 
   1   2  39        0.05       16.37     72.37 o 
   2   2  39        5.59       60.12     69.26 o 
   3   2  39       68.56      124.09    127.65 o 
   4   2  39       39.53      171.58    102.83 o 
   5   2  39      331.11      280.64    109.15 o 
   6   2  39      166.48      174.09    140.66 o 
   1   3  39       17.51      -71.02     71.02 o 
   2   3  39        0.26       13.01    117.26 o 
   3   3  39      489.17      661.37    118.18 o 
   4   3  39      203.98      230.16     98.17 o 
   0   4  39      201.23      393.16    155.02 o 
   1   4  39       16.86      -77.15     81.29 o 
   2   4  39       14.14       85.30    205.89 o 
   0   0  40       92.07      101.54    140.21 o 
   1   0  40       58.31       50.47    156.74 o 
   2   0  40      167.28      128.66     94.84 o 
   3   0  40        3.19      -61.93     80.74 o 
   1   1  40      101.08      149.91     72.70 o 
   2   1  40       26.08      111.28     79.23 o 
   3   1  40        0.27       57.24    145.58 o 
   4   1  40      124.26       33.79    145.18 o 
   1   2  40       72.52       41.53    112.29 o 
   2   2  40      257.21      264.27    237.33 o 
   3   2  40       37.09      285.59    134.74 o 
   4   2  40      149.56      210.31    161.80 o 
   1   3  40        4.14     -110.31    110.31 o 
   2   3  40        0.93     -114.55    118.44 o 
   1   1  41       25.96        4.25    134.79 o 
   2   1  41        6.20       -0.36    141.56 o 
                                                 
